# Supplementary material for: ﻿New records of Provanna (Gastropoda, Provannidae) from the Costa Rica Margin and an identification key for the genus
Source: Zookeys. 2024 Jan 12;1189:1–32. doi: 10.3897/zookeys.1189.109734 (PMC10836654; doi:10.3897/zookeys.1189.109734)
Supplement: XML Treatment for Provanna laevis [file zookeys.1189.109734-treatment1.xml]

<!DOCTYPE tp:taxon-treatment
  PUBLIC "-//TaxonX//DTD Taxonomic Treatment Publishing DTD v0 20100105//EN" "tax-treatment-NSO.dtd">
<tp:taxon-treatment xmlns:tp="http://www.plazi.org/taxpub"><tp:treatment-meta><kwd-group><label>Taxon classification</label><kwd>
                <named-content content-type="kingdom">Animalia</named-content>
              </kwd><kwd>
                <named-content content-type="order">Littorinida</named-content>
              </kwd><kwd>
                <named-content content-type="family">Provannidae</named-content>
              </kwd></kwd-group><mixed-citation publication-type="journal"><person-group><name><surname>Betters</surname><given-names>Melissa J.</given-names></name><name><surname>Cordes</surname><given-names>Erik E.</given-names></name></person-group><article-title>﻿New records of <italic><tp:taxon-name><tp:taxon-name-part taxon-name-part-type="genus" reg="Provanna">Provanna</tp:taxon-name-part></tp:taxon-name></italic> (<tp:taxon-name><tp:taxon-name-part taxon-name-part-type="class">Gastropoda</tp:taxon-name-part></tp:taxon-name>, <tp:taxon-name><tp:taxon-name-part taxon-name-part-type="family">Provannidae</tp:taxon-name-part></tp:taxon-name>) from the Costa Rica Margin and an identification key for the genus</article-title><source>Zookeys</source><day>12</day><month>01</month><year>2024</year><volume>1189</volume><fpage>1</fpage><lpage>32</lpage><pub-id pub-id-type="doi">10.3897/zookeys.1189.109734</pub-id></mixed-citation></tp:treatment-meta><tp:nomenclature><label>﻿</label><tp:taxon-name>
              <object-id xmlns:xlink="http://www.w3.org/1999/xlink" content-type="arpha" xlink:type="simple">26CE8C74-4B5D-5C30-93FF-C47BF8E5BBA9</object-id>
              <tp:taxon-name-part taxon-name-part-type="genus" reg="Provanna">Provanna</tp:taxon-name-part>
              <tp:taxon-name-part taxon-name-part-type="species" reg="laevis">laevis</tp:taxon-name-part>
            </tp:taxon-name><tp:taxon-authority>Warén &amp; Ponder, 1991</tp:taxon-authority></tp:nomenclature><tp:treatment-sec sec-type="New records" id="SECID0ESABI"><title>New records.</title><p>Costa Rica • 25 specimens; Costa Rica Margin, Mound 12; <named-content xmlns:xlink="http://www.w3.org/1999/xlink" content-type="dwc:verbatimCoordinates" xlink:type="simple"><named-content content-type="geo-json" specific-use="{&#34;type&#34;:&#34;Point&#34;,&#34;coordinates&#34;:[-84.313000,8.930000]}" id="NCID0E2ABI" xlink:type="simple">8.930°N, 84.313°W</named-content></named-content>; 999 m; 22 May 2017; Lisa Levin, Charlotte Seid leg.; ALVIN Dive 4907, from wood; Scripps Benthic Invertebrate Collection (SBIC) M16112. 11 specimens; Costa Rica Margin, Mound 12; <named-content xmlns:xlink="http://www.w3.org/1999/xlink" content-type="dwc:verbatimCoordinates" xlink:type="simple"><named-content content-type="geo-json" specific-use="{&#34;type&#34;:&#34;Point&#34;,&#34;coordinates&#34;:[-84.313000,8.930000]}" id="NCID0EDBBI" xlink:type="simple">8.930°N, 84.313°W</named-content></named-content>; 1004 m; 25 May 2017; Greg Rouse, Todd Litke leg.; ALVIN Dive 4910, from rock; SBIC M16104 and M16106. 16 specimens; Costa Rica Margin, Mound 12; <named-content xmlns:xlink="http://www.w3.org/1999/xlink" content-type="dwc:verbatimCoordinates" xlink:type="simple"><named-content content-type="geo-json" specific-use="{&#34;type&#34;:&#34;Point&#34;,&#34;coordinates&#34;:[-84.315000,8.929000]}" id="NCID0ELBBI" xlink:type="simple">8.929°N, 84.315°W</named-content></named-content>; 964 m; 1 June 2017; Greg Rouse, Ben Moran leg.; ALVIN Dive 4917, from mussel shells; SBIC M16176. 89 specimens; Costa Rica Margin, Mound <named-content xmlns:xlink="http://www.w3.org/1999/xlink" content-type="dwc:verbatimCoordinates" xlink:type="simple"><named-content content-type="geo-json" specific-use="{&#34;type&#34;:&#34;Point&#34;,&#34;coordinates&#34;:[-84.313000,12.148833]}" id="NCID0ETBBI" xlink:type="simple">12; 8.930°N, 84.313°W</named-content></named-content>; 1003 m; 20 October 2018; Lisa Levin, Kyle Metcalfe leg.; ALVIN Dive 4974, from mussel shells; SBIC M16765. 78 specimens; Costa Rica Margin, Mound 12; <named-content xmlns:xlink="http://www.w3.org/1999/xlink" content-type="dwc:verbatimCoordinates" xlink:type="simple"><named-content content-type="geo-json" specific-use="{&#34;type&#34;:&#34;Point&#34;,&#34;coordinates&#34;:[-84.313000,8.931000]}" id="NCID0E2BBI" xlink:type="simple">8.931°N, 84.313°W</named-content></named-content>; 1004 m; 24 October 2018; Erik Cordes, Melissa Betters leg.; ALVIN Dive 4978, from mussel shells. 104 specimens; Costa Rica Margin, Mound 12; <named-content xmlns:xlink="http://www.w3.org/1999/xlink" content-type="dwc:verbatimCoordinates" xlink:type="simple"><named-content content-type="geo-json" specific-use="{&#34;type&#34;:&#34;Point&#34;,&#34;coordinates&#34;:[-84.313000,8.931000]}" id="NCID0EDCBI" xlink:type="simple">8.931°N, 84.313°W</named-content></named-content>; 1002–1004 m; 30 October 2018; Erik Cordes, Melissa Betters leg.; ALVIN Dive 4984, from mussel shells. 5 specimens; Costa Rica Margin, Mound 12; <named-content xmlns:xlink="http://www.w3.org/1999/xlink" content-type="dwc:verbatimCoordinates" xlink:type="simple"><named-content content-type="geo-json" specific-use="{&#34;type&#34;:&#34;Point&#34;,&#34;coordinates&#34;:[-84.313000,8.930000]}" id="NCID0ELCBI" xlink:type="simple">8.930°N, 84.313°W</named-content></named-content>; 1001 m; 31 October 2018; Erik Cordes, Melissa Betters leg.; ALVIN Dive 4985, from mussel shells. 475 specimens; Costa Rica Margin, Mound 12; 8.930°N, 84.312–84.313°W; 1002–1007 m; 2 November 2018; Erik Cordes, Melissa Betters leg.; ALVIN Dive 4987, from tubeworms. 6 specimens; Costa Rica Margin, Jaco Summit;<named-content xmlns:xlink="http://www.w3.org/1999/xlink" content-type="dwc:verbatimCoordinates" xlink:type="simple"><named-content content-type="geo-json" specific-use="{&#34;type&#34;:&#34;Point&#34;,&#34;coordinates&#34;:[-84.800000,9.174000]}" id="NCID0ETCBI" xlink:type="simple"> 9.174°N, 84.800°W</named-content></named-content>; 742 m; 6 January 2019; Greg Rouse, Allison Miller leg.; SUBASTIAN Dive 213, from wood; SBIC M17030. 793 specimens; Costa Rica Margin, The Thumb; 9.049°N, 84.354–84.394°W; 1071–1075 m; 10 January 2019; Erik Cordes, Melissa Betters leg.; SUBASTIAN Dive 217, from mussel shells. 22 specimens; Costa Rica Margin, The Thumb; 9.049°N, 84.354–84.394°W; 1071–1075 m; 10 January 2019; Erik Cordes, Melissa Betters leg.; SUBASTIAN Dive 217, from tubeworms.</p></tp:treatment-sec><tp:treatment-sec sec-type="remarks" id="SECID0EYCBI"><title>Remarks.</title><p>The range of <italic><tp:taxon-name><tp:taxon-name-part taxon-name-part-type="genus" reg="Provanna">P.</tp:taxon-name-part><tp:taxon-name-part taxon-name-part-type="species" reg="laevis">laevis</tp:taxon-name-part></tp:taxon-name></italic> is here expanded to three hydrocarbon seep locations at the <abbrev xmlns:xlink="http://www.w3.org/1999/xlink" xlink:title="Pacific Costa Rica Margin" id="ABBRID0EJDBI" xlink:type="simple">CRM</abbrev>: Mound 12, Jaco Summit, and The Thumb. Their known distribution in the Eastern Pacific Ocean ranges from the Juan de Fuca Ridge to the Costa Rica Margin. Their known depth distribution in the Eastern Pacific Ocean is between 700–2000 m (Table <xref ref-type="table" rid="T4">4</xref>).</p><table-wrap id="T4" position="float" orientation="portrait"><label>Table 4.</label><caption><p>Summary of biogeographic information for each known species of <italic><tp:taxon-name><tp:taxon-name-part taxon-name-part-type="genus" reg="Provanna">Provanna</tp:taxon-name-part></tp:taxon-name></italic>. S = Seep, V = Vent, F = Organic Fall. Note that <italic><tp:taxon-name><tp:taxon-name-part taxon-name-part-type="genus" reg="Provanna">P.</tp:taxon-name-part><tp:taxon-name-part taxon-name-part-type="species" reg="glabra">glabra</tp:taxon-name-part></tp:taxon-name></italic> is herein synonymized with <italic><tp:taxon-name><tp:taxon-name-part taxon-name-part-type="genus" reg="Provanna">P.</tp:taxon-name-part><tp:taxon-name-part taxon-name-part-type="species" reg="laevis">laevis</tp:taxon-name-part></tp:taxon-name></italic> and <italic><tp:taxon-name><tp:taxon-name-part taxon-name-part-type="genus" reg="Provanna">P.</tp:taxon-name-part><tp:taxon-name-part taxon-name-part-type="species" reg="goniata">goniata</tp:taxon-name-part></tp:taxon-name></italic> is herein synonymized with <italic><tp:taxon-name><tp:taxon-name-part taxon-name-part-type="genus" reg="Provanna">P.</tp:taxon-name-part><tp:taxon-name-part taxon-name-part-type="species" reg="ios">ios</tp:taxon-name-part></tp:taxon-name></italic>.</p></caption><table id="TID0EXHBK" rules="all"><tbody><tr><th rowspan="1" colspan="1">Species</th><th rowspan="1" colspan="1">Region(s)</th><th rowspan="1" colspan="1">Localities</th><th rowspan="1" colspan="1">Depth (m)</th><th rowspan="1" colspan="1">Habitat</th><th rowspan="1" colspan="1">Citations</th></tr><tr><td rowspan="1" colspan="1"><italic><tp:taxon-name><tp:taxon-name-part taxon-name-part-type="genus" reg="Provanna">P.</tp:taxon-name-part><tp:taxon-name-part taxon-name-part-type="species" reg="abyssalis">abyssalis</tp:taxon-name-part></tp:taxon-name></italic> Okutani &amp; Fujikura, 2002</td><td rowspan="1" colspan="1">W Pacific</td><td rowspan="1" colspan="1">Japan Trench</td><td rowspan="1" colspan="1">5379</td><td rowspan="1" colspan="1">S</td><td rowspan="1" colspan="1">
                      <xref ref-type="bibr" rid="B37">Okutani and Fujikura 2002</xref>
                    </td></tr><tr><td rowspan="1" colspan="1"><italic><tp:taxon-name><tp:taxon-name-part taxon-name-part-type="genus" reg="Provanna">P.</tp:taxon-name-part><tp:taxon-name-part taxon-name-part-type="species" reg="admetoides">admetoides</tp:taxon-name-part></tp:taxon-name></italic> Warén &amp; Ponder, 1991</td><td rowspan="1" colspan="1">Gulf of Mexico</td><td rowspan="1" colspan="1">Off St. Petersburg, Gulf of Mexico</td><td rowspan="1" colspan="1">624–631</td><td rowspan="1" colspan="1">S</td><td rowspan="1" colspan="1">
                      <xref ref-type="bibr" rid="B63">Warén and Ponder 1991</xref>
                    </td></tr><tr><td rowspan="1" colspan="1"><italic><tp:taxon-name><tp:taxon-name-part taxon-name-part-type="genus" reg="Provanna">P.</tp:taxon-name-part><tp:taxon-name-part taxon-name-part-type="species" reg="annae">annae</tp:taxon-name-part></tp:taxon-name></italic> Nekhaev, 2023</td><td rowspan="1" colspan="1">N Pacific</td><td rowspan="1" colspan="1">Piip Volcano, Bering Sea</td><td rowspan="1" colspan="1">387–472</td><td rowspan="1" colspan="1"/><td rowspan="1" colspan="1"><xref ref-type="bibr" rid="B35">Nekhaev 2023</xref>; <xref ref-type="bibr" rid="B44">Rybakova et al. 2023</xref></td></tr><tr><td rowspan="1" colspan="1">
                      <italic>
                        <tp:taxon-name><tp:taxon-name-part taxon-name-part-type="genus" reg="Provanna">P.</tp:taxon-name-part><tp:taxon-name-part taxon-name-part-type="species" reg="beebi">beebi</tp:taxon-name-part></tp:taxon-name>
                      </italic>
                      <xref ref-type="bibr" rid="B26">Linse et al., 2019</xref>
                    </td><td rowspan="1" colspan="1">Caribbean Sea</td><td rowspan="1" colspan="1">Beebe Vent Field, Mid-Cayman Spreading Center</td><td rowspan="1" colspan="1">4956–4972</td><td rowspan="1" colspan="1">V</td><td rowspan="1" colspan="1">
                      <xref ref-type="bibr" rid="B26">Linse et al. 2019</xref>
                    </td></tr><tr><td rowspan="1" colspan="1"><italic><tp:taxon-name><tp:taxon-name-part taxon-name-part-type="genus" reg="Provanna">P.</tp:taxon-name-part><tp:taxon-name-part taxon-name-part-type="species" reg="buccinoides">buccinoides</tp:taxon-name-part></tp:taxon-name></italic> Warén &amp; Bouchet, 1993</td><td rowspan="1" colspan="1">W Pacific</td><td rowspan="1" colspan="1">Hine Hina, Lau Basin; North Fiji Basin</td><td rowspan="1" colspan="1">1900–2765</td><td rowspan="1" colspan="1">V</td><td rowspan="1" colspan="1">
                      <xref ref-type="bibr" rid="B61">Warén and Bouchet 1993</xref>
                    </td></tr><tr><td rowspan="1" colspan="1"><italic><tp:taxon-name><tp:taxon-name-part taxon-name-part-type="genus" reg="Provanna">P.</tp:taxon-name-part><tp:taxon-name-part taxon-name-part-type="species" reg="chevalieri">chevalieri</tp:taxon-name-part></tp:taxon-name></italic> Warén &amp; Bouchet, 2009</td><td rowspan="1" colspan="1">E Atlantic</td><td rowspan="1" colspan="1">Regab, off West Africa</td><td rowspan="1" colspan="1">3150</td><td rowspan="1" colspan="1">S</td><td rowspan="1" colspan="1">
                      <xref ref-type="bibr" rid="B62">Warén and Bouchet 2009</xref>
                    </td></tr><tr><td rowspan="1" colspan="1">
                      <italic>
                        <tp:taxon-name><tp:taxon-name-part taxon-name-part-type="genus" reg="Provanna">P.</tp:taxon-name-part><tp:taxon-name-part taxon-name-part-type="species" reg="cingulata">cingulata</tp:taxon-name-part></tp:taxon-name>
                      </italic>
                      <xref ref-type="bibr" rid="B7">Chen et al., 2018</xref>
                    </td><td rowspan="1" colspan="1">W Pacific</td><td rowspan="1" colspan="1">Shinkai Seep Field, Mariana Forearc</td><td rowspan="1" colspan="1">5687</td><td rowspan="1" colspan="1">S</td><td rowspan="1" colspan="1">
                      <xref ref-type="bibr" rid="B7">Chen et al. 2018</xref>
                    </td></tr><tr><td rowspan="1" colspan="1">
                      <italic>
                        <tp:taxon-name><tp:taxon-name-part taxon-name-part-type="genus" reg="Provanna">P.</tp:taxon-name-part><tp:taxon-name-part taxon-name-part-type="species" reg="clathrata">clathrata</tp:taxon-name-part></tp:taxon-name>
                      </italic>
                      <xref ref-type="bibr" rid="B45">Sasaki et al., 2016</xref>
                    </td><td rowspan="1" colspan="1">W Pacific</td><td rowspan="1" colspan="1">Irabu Knoll, Hatoma Knoll, Yaeyama Knoll, Okinawa Trough; Haima seep, South China Sea; Manus Basin</td><td rowspan="1" colspan="1">1385–2190</td><td rowspan="1" colspan="1">V,S</td><td rowspan="1" colspan="1"><xref ref-type="bibr" rid="B45">Sasaki et al. 2016</xref>; <xref ref-type="bibr" rid="B27">Miyazaki et al. 2017</xref>; <xref ref-type="bibr" rid="B40">Poitrimol et al. 2022</xref>; <xref ref-type="bibr" rid="B18">He et al. 2023</xref></td></tr><tr><td rowspan="1" colspan="1">
                      <italic>
                        <tp:taxon-name><tp:taxon-name-part taxon-name-part-type="genus" reg="Provanna">P.</tp:taxon-name-part><tp:taxon-name-part taxon-name-part-type="species" reg="cooki">cooki</tp:taxon-name-part></tp:taxon-name>
                      </italic>
                      <xref ref-type="bibr" rid="B26">Linse et al., 2019</xref>
                    </td><td rowspan="1" colspan="1">Southern</td><td rowspan="1" colspan="1">East Scotia Ridge, Southern Ocean</td><td rowspan="1" colspan="1">2396–2639</td><td rowspan="1" colspan="1">V</td><td rowspan="1" colspan="1">
                      <xref ref-type="bibr" rid="B26">Linse et al. 2019</xref>
                    </td></tr><tr><td rowspan="1" colspan="1"><italic><tp:taxon-name><tp:taxon-name-part taxon-name-part-type="genus" reg="Provanna">P.</tp:taxon-name-part><tp:taxon-name-part taxon-name-part-type="species" reg="exquisita">exquisita</tp:taxon-name-part></tp:taxon-name></italic> Chen &amp; Watanabe, 2022</td><td rowspan="1" colspan="1">W Pacific</td><td rowspan="1" colspan="1">Eifuku Volcano, Mariana Arc</td><td rowspan="1" colspan="1">1606</td><td rowspan="1" colspan="1">V</td><td rowspan="1" colspan="1">
                      <xref ref-type="bibr" rid="B9">Chen and Watanabe 2022</xref>
                    </td></tr><tr><td rowspan="1" colspan="1">
                      <italic>
                        <tp:taxon-name><tp:taxon-name-part taxon-name-part-type="genus" reg="Provanna">P.</tp:taxon-name-part><tp:taxon-name-part taxon-name-part-type="species" reg="fenestrata">fenestrata</tp:taxon-name-part></tp:taxon-name>
                      </italic>
                      <xref ref-type="bibr" rid="B8">Chen et al., 2019</xref>
                    </td><td rowspan="1" colspan="1">W Pacific</td><td rowspan="1" colspan="1">Crane, Tarama Hill, Okinawa Trough; Sakai vent field; Haima seep, South China Sea</td><td rowspan="1" colspan="1">1385–1973</td><td rowspan="1" colspan="1">V,S</td><td rowspan="1" colspan="1"><xref ref-type="bibr" rid="B8">Chen et al. 2019</xref>; <xref ref-type="bibr" rid="B18">He et al. 2023</xref></td></tr><tr><td rowspan="1" colspan="1"><italic><tp:taxon-name><tp:taxon-name-part taxon-name-part-type="genus" reg="Provanna">P.</tp:taxon-name-part><tp:taxon-name-part taxon-name-part-type="species" reg="ios">ios</tp:taxon-name-part></tp:taxon-name></italic> Warén &amp; Bouchet, 1986 (Synonymous with: <italic><tp:taxon-name><tp:taxon-name-part taxon-name-part-type="genus" reg="Provanna">P.</tp:taxon-name-part><tp:taxon-name-part taxon-name-part-type="species" reg="goniata">goniata</tp:taxon-name-part></tp:taxon-name></italic> Warén &amp; Bouchet, 1986)</td><td rowspan="1" colspan="1">E Pacific</td><td rowspan="1" colspan="1">17 S, 13 N, 21 N, EPR; Guaymas Basin, Gulf of California; Galapagos Rift Zone; Costa Rica Margin</td><td rowspan="1" colspan="1">2000–2616</td><td rowspan="1" colspan="1">V,S</td><td rowspan="1" colspan="1"><xref ref-type="bibr" rid="B59">Warén and Bouchet 1986</xref>; <xref ref-type="bibr" rid="B63">Warén and Ponder 1991</xref>; Warén and Bouchet 2001; <bold>This study</bold></td></tr><tr><td rowspan="1" colspan="1">
                      <italic>
                        <tp:taxon-name><tp:taxon-name-part taxon-name-part-type="genus" reg="Provanna">P.</tp:taxon-name-part><tp:taxon-name-part taxon-name-part-type="species" reg="kuroshimensis">kuroshimensis</tp:taxon-name-part></tp:taxon-name>
                      </italic>
                      <xref ref-type="bibr" rid="B45">Sasaki et al., 2016</xref>
                    </td><td rowspan="1" colspan="1">W Pacific</td><td rowspan="1" colspan="1">Kuroshima Knoll, off Okinawa</td><td rowspan="1" colspan="1">644</td><td rowspan="1" colspan="1">S</td><td rowspan="1" colspan="1">
                      <xref ref-type="bibr" rid="B45">Sasaki et al. 2016</xref>
                    </td></tr><tr><td rowspan="1" colspan="1"><italic><tp:taxon-name><tp:taxon-name-part taxon-name-part-type="genus" reg="Provanna">P.</tp:taxon-name-part><tp:taxon-name-part taxon-name-part-type="species" reg="laevis">laevis</tp:taxon-name-part></tp:taxon-name></italic> Warén &amp; Ponder, 1991 (Synonymous with: <italic><tp:taxon-name><tp:taxon-name-part taxon-name-part-type="genus" reg="Provanna">P.</tp:taxon-name-part><tp:taxon-name-part taxon-name-part-type="species" reg="glabra">glabra</tp:taxon-name-part></tp:taxon-name></italic><xref ref-type="bibr" rid="B39">Okutani et al., 1992</xref>)</td><td rowspan="1" colspan="1">W &amp; E Pacific</td><td rowspan="1" colspan="1">Guaymas Basin, Gulf of California; Juan de Fuca; Oregon Margin; Off Hatsushima, Sagami Bay; Minami-Ensei Knoll, Iheya Ridge, Okinawa Trough; Costa Rica Margin</td><td rowspan="1" colspan="1">500–2004</td><td rowspan="1" colspan="1">V,S</td><td rowspan="1" colspan="1"><xref ref-type="bibr" rid="B39">Okutani et al. 1992</xref>; <xref ref-type="bibr" rid="B63">Warén and Ponder 1991</xref>; Okutani and Fujiwara 2000; Warén and Bouchet 2001; <xref ref-type="bibr" rid="B16">Fujikura et al. 2002</xref>; <bold>This study</bold></td></tr><tr><td rowspan="1" colspan="1"><italic><tp:taxon-name><tp:taxon-name-part taxon-name-part-type="genus" reg="Provanna">P.</tp:taxon-name-part><tp:taxon-name-part taxon-name-part-type="species" reg="lomana">lomana</tp:taxon-name-part></tp:taxon-name></italic> Warén &amp; Bouchet, 1986</td><td rowspan="1" colspan="1">E Pacific</td><td rowspan="1" colspan="1">Off San Diego, off Point Dume, California; Oregon Margin; Off San Nicolas</td><td rowspan="1" colspan="1">450–1200</td><td rowspan="1" colspan="1">V,F</td><td rowspan="1" colspan="1"><xref ref-type="bibr" rid="B59">Warén and Bouchet 1986</xref>; Warén and Bouchet 2001; <xref ref-type="bibr" rid="B50">Smith and Baco 2003</xref></td></tr><tr><td rowspan="1" colspan="1">
                      <italic>
                        <tp:taxon-name><tp:taxon-name-part taxon-name-part-type="genus" reg="Provanna">P.</tp:taxon-name-part><tp:taxon-name-part taxon-name-part-type="species" reg="lucida">lucida</tp:taxon-name-part></tp:taxon-name>
                      </italic>
                      <xref ref-type="bibr" rid="B45">Sasaki et al., 2016</xref>
                    </td><td rowspan="1" colspan="1">W Pacific</td><td rowspan="1" colspan="1">Minami-Ensei Knoll, Okinawa Trough</td><td rowspan="1" colspan="1">701</td><td rowspan="1" colspan="1">V</td><td rowspan="1" colspan="1">
                      <xref ref-type="bibr" rid="B45">Sasaki et al. 2016</xref>
                    </td></tr><tr><td rowspan="1" colspan="1"><italic><tp:taxon-name><tp:taxon-name-part taxon-name-part-type="genus" reg="Provanna">P.</tp:taxon-name-part><tp:taxon-name-part taxon-name-part-type="species" reg="macleani">macleani</tp:taxon-name-part></tp:taxon-name></italic> Warén &amp; Bouchet, 1989</td><td rowspan="1" colspan="1">E Pacific</td><td rowspan="1" colspan="1">Oregon Margin</td><td rowspan="1" colspan="1">2750</td><td rowspan="1" colspan="1">F</td><td rowspan="1" colspan="1">Warén and Ponder 2001</td></tr><tr><td rowspan="1" colspan="1"><italic><tp:taxon-name><tp:taxon-name-part taxon-name-part-type="genus" reg="Provanna">P.</tp:taxon-name-part><tp:taxon-name-part taxon-name-part-type="species" reg="muricata">muricata</tp:taxon-name-part></tp:taxon-name></italic> Warén &amp; Bouchet, 1986</td><td rowspan="1" colspan="1">E Pacific</td><td rowspan="1" colspan="1">21 N, East Pacific Rise; Galapagos Rift</td><td rowspan="1" colspan="1">2450–2615</td><td rowspan="1" colspan="1">V</td><td rowspan="1" colspan="1"><xref ref-type="bibr" rid="B59">Warén and Bouchet 1986</xref>; <xref ref-type="bibr" rid="B63">Warén and Ponder 1991</xref></td></tr><tr><td rowspan="1" colspan="1"><italic><tp:taxon-name><tp:taxon-name-part taxon-name-part-type="genus" reg="Provanna">P.</tp:taxon-name-part><tp:taxon-name-part taxon-name-part-type="species" reg="nassariaeformis">nassariaeformis</tp:taxon-name-part></tp:taxon-name></italic> Okutani, 1990</td><td rowspan="1" colspan="1">W Pacific</td><td rowspan="1" colspan="1">Snail Pit, Mariana Back-Arc Basin; Manus Basin</td><td rowspan="1" colspan="1">1912–3680</td><td rowspan="1" colspan="1">V</td><td rowspan="1" colspan="1"><xref ref-type="bibr" rid="B36">Okutani 1990</xref>; <xref ref-type="bibr" rid="B58">Wang et al. 2018</xref></td></tr><tr><td rowspan="1" colspan="1"><italic><tp:taxon-name><tp:taxon-name-part taxon-name-part-type="genus" reg="Provanna">P.</tp:taxon-name-part><tp:taxon-name-part taxon-name-part-type="species" reg="pacifica">pacifica</tp:taxon-name-part></tp:taxon-name></italic> Warén &amp; Bouchet, 1986</td><td rowspan="1" colspan="1">E Pacific</td><td rowspan="1" colspan="1">Gulf of Panama; Oregon Margin; Costa Rica Margin</td><td rowspan="1" colspan="1">1017–2750</td><td rowspan="1" colspan="1">F</td><td rowspan="1" colspan="1"><xref ref-type="bibr" rid="B59">Warén and Bouchet 1986</xref>; Warén and Bouchet 2001; <bold>This study</bold></td></tr><tr><td rowspan="1" colspan="1"><italic><tp:taxon-name><tp:taxon-name-part taxon-name-part-type="genus" reg="Provanna">P.</tp:taxon-name-part><tp:taxon-name-part taxon-name-part-type="species" reg="reticulata">reticulata</tp:taxon-name-part></tp:taxon-name></italic> Warén &amp; Bouchet, 2009</td><td rowspan="1" colspan="1">E Atlantic</td><td rowspan="1" colspan="1">Regab, off West Africa</td><td rowspan="1" colspan="1">3150</td><td rowspan="1" colspan="1">S</td><td rowspan="1" colspan="1">
                      <xref ref-type="bibr" rid="B62">Warén and Bouchet 2009</xref>
                    </td></tr><tr><td rowspan="1" colspan="1"><italic><tp:taxon-name><tp:taxon-name-part taxon-name-part-type="genus" reg="Provanna">P.</tp:taxon-name-part><tp:taxon-name-part taxon-name-part-type="species" reg="sculpta">sculpta</tp:taxon-name-part></tp:taxon-name></italic> Warén &amp; Ponder, 1991</td><td rowspan="1" colspan="1">Gulf of Mexico</td><td rowspan="1" colspan="1">Off Louisiana, Gulf of Mexico</td><td rowspan="1" colspan="1">576</td><td rowspan="1" colspan="1">S</td><td rowspan="1" colspan="1"><xref ref-type="bibr" rid="B63">Warén and Ponder 1991</xref>; Warén and Bouchet 2001</td></tr><tr><td rowspan="1" colspan="1"><italic><tp:taxon-name><tp:taxon-name-part taxon-name-part-type="genus" reg="Provanna">P.</tp:taxon-name-part><tp:taxon-name-part taxon-name-part-type="species" reg="segonzaci">segonzaci</tp:taxon-name-part></tp:taxon-name></italic> Warén &amp; Ponder, 1991</td><td rowspan="1" colspan="1">W Pacific</td><td rowspan="1" colspan="1">Fiji Back-Arc; Hine Hina, Lau Basin</td><td rowspan="1" colspan="1">1750–1900</td><td rowspan="1" colspan="1">V</td><td rowspan="1" colspan="1"><xref ref-type="bibr" rid="B63">Warén and Ponder 1991</xref>; <xref ref-type="bibr" rid="B61">Warén and Bouchet 1993</xref></td></tr><tr><td rowspan="1" colspan="1"><italic><tp:taxon-name><tp:taxon-name-part taxon-name-part-type="genus" reg="Provanna">P.</tp:taxon-name-part><tp:taxon-name-part taxon-name-part-type="species" reg="shinkaiae">shinkaiae</tp:taxon-name-part></tp:taxon-name></italic> Okutani &amp; Fujikura, 2002</td><td rowspan="1" colspan="1">W Pacific</td><td rowspan="1" colspan="1">Japan Trench</td><td rowspan="1" colspan="1">5343</td><td rowspan="1" colspan="1">S</td><td rowspan="1" colspan="1">
                      <xref ref-type="bibr" rid="B37">Okutani and Fujikura 2002</xref>
                    </td></tr><tr><td rowspan="1" colspan="1">
                      <italic>
                        <tp:taxon-name><tp:taxon-name-part taxon-name-part-type="genus" reg="Provanna">P.</tp:taxon-name-part><tp:taxon-name-part taxon-name-part-type="species" reg="stephanos">stephanos</tp:taxon-name-part></tp:taxon-name>
                      </italic>
                      <xref ref-type="bibr" rid="B8">Chen et al., 2019</xref>
                    </td><td rowspan="1" colspan="1">W Pacific</td><td rowspan="1" colspan="1">Off Hatsushima, Sagami Bay</td><td rowspan="1" colspan="1">860–908</td><td rowspan="1" colspan="1">S</td><td rowspan="1" colspan="1"><xref ref-type="bibr" rid="B8">Chen et al. 2019</xref>; <xref ref-type="bibr" rid="B6">Chen and Nomaki 2021</xref></td></tr><tr><td rowspan="1" colspan="1">
                      <italic>
                        <tp:taxon-name><tp:taxon-name-part taxon-name-part-type="genus" reg="Provanna">P.</tp:taxon-name-part><tp:taxon-name-part taxon-name-part-type="species" reg="subglabra">subglabra</tp:taxon-name-part></tp:taxon-name>
                      </italic>
                      <xref ref-type="bibr" rid="B45">Sasaki et al., 2016</xref>
                    </td><td rowspan="1" colspan="1">W Pacific</td><td rowspan="1" colspan="1">Hatoma Knoll, Izena Hole, Irabu Knoll, Minami-Ensei Knoll, Yaeyama Knoll, Okinawa Trough; Haima Seep, South China Sea</td><td rowspan="1" colspan="1">710–2190</td><td rowspan="1" colspan="1">V,S</td><td rowspan="1" colspan="1"><xref ref-type="bibr" rid="B45">Sasaki et al. 2016</xref>; <xref ref-type="bibr" rid="B27">Miyazaki et al. 2017</xref>; <xref ref-type="bibr" rid="B64">Xu et al. 2016</xref>; <xref ref-type="bibr" rid="B18">He et al. 2023</xref></td></tr><tr><td rowspan="1" colspan="1"><italic><tp:taxon-name><tp:taxon-name-part taxon-name-part-type="genus" reg="Provanna">P.</tp:taxon-name-part><tp:taxon-name-part taxon-name-part-type="species" reg="variabilis">variabilis</tp:taxon-name-part></tp:taxon-name></italic> Warén &amp; Bouchet, 1986</td><td rowspan="1" colspan="1">E Pacific</td><td rowspan="1" colspan="1">Endeavor Segment, Axial Seamount, Explorers Ridge, Juan de Fuca Ridge; Oregon Margin</td><td rowspan="1" colspan="1">1500–2927</td><td rowspan="1" colspan="1">V</td><td rowspan="1" colspan="1"><xref ref-type="bibr" rid="B59">Warén and Bouchet 1986</xref>; <xref ref-type="bibr" rid="B61">Warén and Bouchet 1993</xref>; Warén and Bouchet 2001</td></tr></tbody></table></table-wrap></tp:treatment-sec><ref-list><ref id="B37"><mixed-citation xmlns:xlink="http://www.w3.org/1999/xlink" xlink:type="simple"><person-group><name name-style="western"><surname>Okutani</surname><given-names>T</given-names></name><name name-style="western"><surname>Fujikura</surname><given-names>K</given-names></name></person-group> (<year>2002</year>) <article-title>Abyssal gastropods and bivalves collected by Shinkai 6500 on slope of the Japan Trench.</article-title><source>Venus</source><volume>60</volume>(<issue>4</issue>): <fpage>211</fpage>–<lpage>224</lpage>. <ext-link xlink:href="10.18941/venus.60.4_211" ext-link-type="doi" xlink:type="simple">https://doi.org/10.18941/venus.60.4_211</ext-link> [Journal of the Malacological Society of Japan]</mixed-citation></ref><ref id="B63"><mixed-citation xmlns:xlink="http://www.w3.org/1999/xlink" xlink:type="simple"><person-group><name name-style="western"><surname>Warén</surname><given-names>A</given-names></name><name name-style="western"><surname>Ponder</surname><given-names>WF</given-names></name></person-group> (<year>1991</year>) <article-title>New species, anatomy, and systematic position of the hydrothermal vent and hydrocarbon seep gastropod family <tp:taxon-name><tp:taxon-name-part taxon-name-part-type="family">Provannidae</tp:taxon-name-part></tp:taxon-name> fam. n. (<tp:taxon-name><tp:taxon-name-part taxon-name-part-type="subclass">Caenogastropoda</tp:taxon-name-part></tp:taxon-name>).</article-title><source>Zoologica Scripta</source><volume>20</volume>(<issue>1</issue>): <fpage>27</fpage>–<lpage>56</lpage>. <ext-link xlink:href="10.1111/j.1463-6409.1991.tb00273.x" ext-link-type="doi" xlink:type="simple">https://doi.org/10.1111/j.1463-6409.1991.tb00273.x</ext-link></mixed-citation></ref><ref id="B35"><mixed-citation xmlns:xlink="http://www.w3.org/1999/xlink" xlink:type="simple"><person-group><name name-style="western"><surname>Nekhaev</surname><given-names>IO</given-names></name></person-group> (<year>2023</year>) Who lives in the hot heart of the cold sea? A new species of <italic><tp:taxon-name><tp:taxon-name-part taxon-name-part-type="genus">Provanna</tp:taxon-name-part></tp:taxon-name></italic> (<tp:taxon-name><tp:taxon-name-part taxon-name-part-type="subclass">Caenogastropoda</tp:taxon-name-part></tp:taxon-name>: <tp:taxon-name><tp:taxon-name-part taxon-name-part-type="family">Provannidae</tp:taxon-name-part></tp:taxon-name>) from the Hydrothermal zone of Piip Volcano, Northwestern Pacific. Diversity 15(4): e581. <ext-link xlink:href="10.3390/d15040581" ext-link-type="doi" xlink:type="simple">https://doi.org/10.3390/d15040581</ext-link></mixed-citation></ref><ref id="B44"><mixed-citation xmlns:xlink="http://www.w3.org/1999/xlink" xlink:type="simple"><person-group><name name-style="western"><surname>Rybakova</surname><given-names>E</given-names></name><name name-style="western"><surname>Krylova</surname><given-names>E</given-names></name><name name-style="western"><surname>Mordukhovich</surname><given-names>V</given-names></name><name name-style="western"><surname>Galkin</surname><given-names>S</given-names></name><name name-style="western"><surname>Alalykina</surname><given-names>I</given-names></name><name name-style="western"><surname>Sanamyan</surname><given-names>N</given-names></name><name name-style="western"><surname>Nekhaev</surname><given-names>I</given-names></name><name name-style="western"><surname>Vinogradov</surname><given-names>G</given-names></name><name name-style="western"><surname>Shilov</surname><given-names>V</given-names></name><name name-style="western"><surname>Pakhnevich</surname><given-names>A</given-names></name><name name-style="western"><surname>Gebruk</surname><given-names>A</given-names></name><name name-style="western"><surname>Adrianov</surname><given-names>A</given-names></name></person-group> (<year>2023</year>) Mega-and macrofauna of the hydrothermally active submarine Piip Volcano (the southwestern Bering Sea). Deep-sea Research, Part II, Topical Studies in Oceanography 208: e105268. <ext-link xlink:href="10.1016/j.dsr2.2023.105268" ext-link-type="doi" xlink:type="simple">https://doi.org/10.1016/j.dsr2.2023.105268</ext-link></mixed-citation></ref><ref id="B26"><mixed-citation xmlns:xlink="http://www.w3.org/1999/xlink" xlink:type="simple"><person-group><name name-style="western"><surname>Linse</surname><given-names>K</given-names></name><name name-style="western"><surname>Nye</surname><given-names>V</given-names></name><name name-style="western"><surname>Copley</surname><given-names>JT</given-names></name><name name-style="western"><surname>Chen</surname><given-names>C</given-names></name></person-group> (<year>2019</year>) <article-title>On the systematics and ecology of two new species of <italic><tp:taxon-name><tp:taxon-name-part taxon-name-part-type="genus">Provanna</tp:taxon-name-part></tp:taxon-name></italic> (<tp:taxon-name><tp:taxon-name-part taxon-name-part-type="class">Gastropoda</tp:taxon-name-part></tp:taxon-name>: <tp:taxon-name><tp:taxon-name-part taxon-name-part-type="family">Provannidae</tp:taxon-name-part></tp:taxon-name>) from deep-sea hydrothermal vents in the Caribbean Sea and Southern Ocean.</article-title><source>The Journal of Molluscan Studies</source><volume>85</volume>(<issue>4</issue>): <fpage>425</fpage>–<lpage>438</lpage>. <ext-link xlink:href="10.1093/mollus/eyz024" ext-link-type="doi" xlink:type="simple">https://doi.org/10.1093/mollus/eyz024</ext-link></mixed-citation></ref><ref id="B61"><mixed-citation xmlns:xlink="http://www.w3.org/1999/xlink" xlink:type="simple"><person-group><name name-style="western"><surname>Warén</surname><given-names>A</given-names></name><name name-style="western"><surname>Bouchet</surname><given-names>P</given-names></name></person-group> (<year>1993</year>) <article-title>New records, species, genera, and a new family of gastropods from hydrothermal vents and hydrocarbon seeps.</article-title><source>Zoologica Scripta</source><volume>22</volume>(<issue>1</issue>): <fpage>1</fpage>–<lpage>90</lpage>. <ext-link xlink:href="10.1111/j.1463-6409.1993.tb00342.x" ext-link-type="doi" xlink:type="simple">https://doi.org/10.1111/j.1463-6409.1993.tb00342.x</ext-link></mixed-citation></ref><ref id="B62"><mixed-citation xmlns:xlink="http://www.w3.org/1999/xlink" xlink:type="simple"><person-group><name name-style="western"><surname>Warén</surname><given-names>A</given-names></name><name name-style="western"><surname>Bouchet</surname><given-names>P</given-names></name></person-group> (<year>2009</year>) <article-title>New gastropods from deep-sea hydrocarbon seeps off West Africa.</article-title><source>Deep-sea Research, Part II, Topical Studies in Oceanography</source><volume>56</volume>(<issue>23</issue>): <fpage>2326</fpage>–<lpage>2349</lpage>. <ext-link xlink:href="10.1016/j.dsr2.2009.04.013" ext-link-type="doi" xlink:type="simple">https://doi.org/10.1016/j.dsr2.2009.04.013</ext-link></mixed-citation></ref><ref id="B7"><mixed-citation xmlns:xlink="http://www.w3.org/1999/xlink" xlink:type="simple"><person-group><name name-style="western"><surname>Chen</surname><given-names>C</given-names></name><name name-style="western"><surname>Watanabe</surname><given-names>HK</given-names></name><name name-style="western"><surname>Ohara</surname><given-names>Y</given-names></name></person-group> (<year>2018</year>) <article-title>A very deep <italic><tp:taxon-name><tp:taxon-name-part taxon-name-part-type="genus">Provanna</tp:taxon-name-part></tp:taxon-name></italic> (<tp:taxon-name><tp:taxon-name-part taxon-name-part-type="class">Gastropoda</tp:taxon-name-part></tp:taxon-name>: <tp:taxon-name><tp:taxon-name-part taxon-name-part-type="superfamily">Abyssochrysoidea</tp:taxon-name-part></tp:taxon-name>) discovered from the Shinkai seep field, southern Mariana Forearc.</article-title><source>Journal of the Marine Biological Association of the United Kingdom</source><volume>98</volume>(<issue>3</issue>): <fpage>439</fpage>–<lpage>447</lpage>. <ext-link xlink:href="10.1017/S0025315416001648" ext-link-type="doi" xlink:type="simple">https://doi.org/10.1017/S0025315416001648</ext-link></mixed-citation></ref><ref id="B45"><mixed-citation xmlns:xlink="http://www.w3.org/1999/xlink" xlink:type="simple"><person-group><name name-style="western"><surname>Sasaki</surname><given-names>T</given-names></name><name name-style="western"><surname>Ogura</surname><given-names>T</given-names></name><name name-style="western"><surname>Watanabe</surname><given-names>HK</given-names></name><name name-style="western"><surname>Fujikura</surname><given-names>K</given-names></name></person-group> (<year>2016</year>) <article-title>Four new species of <italic><tp:taxon-name><tp:taxon-name-part taxon-name-part-type="genus">Provanna</tp:taxon-name-part></tp:taxon-name></italic> (<tp:taxon-name><tp:taxon-name-part taxon-name-part-type="class">Gastropoda</tp:taxon-name-part></tp:taxon-name>: <tp:taxon-name><tp:taxon-name-part taxon-name-part-type="family">Provannidae</tp:taxon-name-part></tp:taxon-name>) from vents and a seep off Nansei-shoto area, southwestern Japan.</article-title><source>Venus</source><volume>74</volume>: <fpage>1</fpage>–<lpage>7</lpage>. <ext-link xlink:href="10.18941/venus.74.1-2_1" ext-link-type="doi" xlink:type="simple">https://doi.org/10.18941/venus.74.1-2_1</ext-link></mixed-citation></ref><ref id="B27"><mixed-citation xmlns:xlink="http://www.w3.org/1999/xlink" xlink:type="simple"><person-group><name name-style="western"><surname>Miyazaki</surname><given-names>J</given-names></name><name name-style="western"><surname>Kawagucci</surname><given-names>S</given-names></name><name name-style="western"><surname>Makabe</surname><given-names>A</given-names></name><name name-style="western"><surname>Takahashi</surname><given-names>A</given-names></name><name name-style="western"><surname>Kitada</surname><given-names>K</given-names></name><name name-style="western"><surname>Torimoto</surname><given-names>J</given-names></name><name name-style="western"><surname>Matsui</surname><given-names>Y</given-names></name><name name-style="western"><surname>Tasumi</surname><given-names>E</given-names></name><name name-style="western"><surname>Shibuya</surname><given-names>T</given-names></name><name name-style="western"><surname>Nakamura</surname><given-names>K</given-names></name><name name-style="western"><surname>Horai</surname><given-names>S</given-names></name><name name-style="western"><surname>Sato</surname><given-names>S</given-names></name><name name-style="western"><surname>Ishibashi</surname><given-names>J</given-names></name><name name-style="western"><surname>Kanzaki</surname><given-names>H</given-names></name><name name-style="western"><surname>Nakagawa</surname><given-names>S</given-names></name><name name-style="western"><surname>Hirai</surname><given-names>M</given-names></name><name name-style="western"><surname>Takaki</surname><given-names>Y</given-names></name><name name-style="western"><surname>Okino</surname><given-names>K</given-names></name><name name-style="western"><surname>Watanabe</surname><given-names>HK</given-names></name><name name-style="western"><surname>Kumagai</surname><given-names>H</given-names></name><name name-style="western"><surname>Chen</surname><given-names>C</given-names></name></person-group> (<year>2017</year>) Deepest and hottest hydrothermal activity in the Okinawa Trough: The Yokosuka site at Yaeyama Knoll. Royal Society Open Science 4(12): e171570. <ext-link xlink:href="10.1098/rsos.171570" ext-link-type="doi" xlink:type="simple">https://doi.org/10.1098/rsos.171570</ext-link></mixed-citation></ref><ref id="B40"><mixed-citation xmlns:xlink="http://www.w3.org/1999/xlink" xlink:type="simple"><person-group><name name-style="western"><surname>Poitrimol</surname><given-names>C</given-names></name><name name-style="western"><surname>Thiébaut</surname><given-names>É</given-names></name><name name-style="western"><surname>Daguin-Thiébaut</surname><given-names>C</given-names></name><name name-style="western"><surname>Le Port</surname><given-names>AS</given-names></name><name name-style="western"><surname>Ballenghien</surname><given-names>M</given-names></name><name name-style="western"><surname>Tran Lu</surname><given-names>YA</given-names></name><name name-style="western"><surname>Jollivet</surname><given-names>D</given-names></name><name name-style="western"><surname>Hourdez</surname><given-names>S</given-names></name><name name-style="western"><surname>Matabos</surname><given-names>M</given-names></name></person-group> (<year>2022</year>) Contrasted phylogeographic patterns of hydrothermal vent gastropods along South West Pacific: Woodlark Basin, a possible contact zone and/or stepping-stone. PLOS ONE 17(10): e0275638. <ext-link xlink:href="10.1371/journal.pone.0275638" ext-link-type="doi" xlink:type="simple">https://doi.org/10.1371/journal.pone.0275638</ext-link></mixed-citation></ref><ref id="B18"><mixed-citation xmlns:xlink="http://www.w3.org/1999/xlink" xlink:type="simple"><person-group><name name-style="western"><surname>He</surname><given-names>X</given-names></name><name name-style="western"><surname>Xu</surname><given-names>T</given-names></name><name name-style="western"><surname>Chen</surname><given-names>C</given-names></name><name name-style="western"><surname>Liu</surname><given-names>X</given-names></name><name name-style="western"><surname>Li</surname><given-names>YX</given-names></name><name name-style="western"><surname>Zhong</surname><given-names>Z</given-names></name><name name-style="western"><surname>Gu</surname><given-names>X</given-names></name><name name-style="western"><surname>Lin</surname><given-names>YT</given-names></name><name name-style="western"><surname>Lan</surname><given-names>Y</given-names></name><name name-style="western"><surname>Yan</surname><given-names>G</given-names></name><name name-style="western"><surname>Sun</surname><given-names>Y</given-names></name><name name-style="western"><surname>Qiu</surname><given-names>J-W</given-names></name><name name-style="western"><surname>Qian</surname><given-names>P-Y</given-names></name><name name-style="western"><surname>Sun</surname><given-names>J</given-names></name></person-group> (<year>2023</year>) Same (sea) bed different dreams: Biological community structure of the Haima seep reveals distinct biogeographic affinities. The Innovation Geoscience 1(2): e100019. <ext-link xlink:href="10.59717/j.xinn-geo.2023.100019" ext-link-type="doi" xlink:type="simple">https://doi.org/10.59717/j.xinn-geo.2023.100019</ext-link></mixed-citation></ref><ref id="B9"><mixed-citation xmlns:xlink="http://www.w3.org/1999/xlink" xlink:type="simple"><person-group><name name-style="western"><surname>Chen</surname><given-names>C</given-names></name><name name-style="western"><surname>Watanabe</surname><given-names>HK</given-names></name></person-group> (<year>2022</year>) <article-title>A new provannid snail (<tp:taxon-name><tp:taxon-name-part taxon-name-part-type="class">Gastropoda</tp:taxon-name-part></tp:taxon-name>, <tp:taxon-name><tp:taxon-name-part taxon-name-part-type="superfamily">Abyssochrysoidea</tp:taxon-name-part></tp:taxon-name>) discovered from Northwest Eifuku Volcano, Mariana Arc.</article-title><source>ZooKeys</source><volume>1112</volume>: <fpage>123</fpage>–<lpage>137</lpage>. <ext-link xlink:href="10.3897/zookeys.1112.85950" ext-link-type="doi" xlink:type="simple">https://doi.org/10.3897/zookeys.1112.85950</ext-link></mixed-citation></ref><ref id="B8"><mixed-citation xmlns:xlink="http://www.w3.org/1999/xlink" xlink:type="simple"><person-group><name name-style="western"><surname>Chen</surname><given-names>C</given-names></name><name name-style="western"><surname>Watanabe</surname><given-names>HK</given-names></name><name name-style="western"><surname>Sasaki</surname><given-names>T</given-names></name></person-group> (<year>2019</year>) Four new deep-sea provannid snails (<tp:taxon-name><tp:taxon-name-part taxon-name-part-type="class">Gastropoda</tp:taxon-name-part></tp:taxon-name>: <tp:taxon-name><tp:taxon-name-part taxon-name-part-type="superfamily">Abyssochrysoidea</tp:taxon-name-part></tp:taxon-name>) discovered from hydrocarbon seep and hydrothermal vents in Japan. Royal Society Open Science 6(7): e190393. <ext-link xlink:href="10.1098/rsos.190393" ext-link-type="doi" xlink:type="simple">https://doi.org/10.1098/rsos.190393</ext-link></mixed-citation></ref><ref id="B59"><mixed-citation xmlns:xlink="http://www.w3.org/1999/xlink" xlink:type="simple"><person-group><name name-style="western"><surname>Warén</surname><given-names>A</given-names></name><name name-style="western"><surname>Bouchet</surname><given-names>P</given-names></name></person-group> (<year>1986</year>) <article-title>Four new species of <italic><tp:taxon-name><tp:taxon-name-part taxon-name-part-type="genus">Provanna</tp:taxon-name-part></tp:taxon-name></italic> Dall (<tp:taxon-name><tp:taxon-name-part taxon-name-part-type="subclass">Prosobranchia</tp:taxon-name-part></tp:taxon-name>, <tp:taxon-name><tp:taxon-name-part taxon-name-part-type="superfamily">Cerithiacea</tp:taxon-name-part></tp:taxon-name>?) from East Pacific hydrothermal sites.</article-title><source>Zoologica Scripta</source><volume>15</volume>(<issue>2</issue>): <fpage>157</fpage>–<lpage>164</lpage>. <ext-link xlink:href="10.1111/j.1463-6409.1986.tb00218.x" ext-link-type="doi" xlink:type="simple">https://doi.org/10.1111/j.1463-6409.1986.tb00218.x</ext-link></mixed-citation></ref><ref id="B39"><mixed-citation xmlns:xlink="http://www.w3.org/1999/xlink" xlink:type="simple"><person-group><name name-style="western"><surname>Okutani</surname><given-names>T</given-names></name><name name-style="western"><surname>Tsuchida</surname><given-names>E</given-names></name><name name-style="western"><surname>Fujikura</surname><given-names>K</given-names></name></person-group> (<year>1992</year>) <article-title>Five bathyal gastropods living within or near the <italic><tp:taxon-name><tp:taxon-name-part taxon-name-part-type="genus">Calyptogena</tp:taxon-name-part></tp:taxon-name></italic>-community of the Hatsushima Islet, Sagami Bay.</article-title><source>Venus</source><volume>51</volume>(<issue>3</issue>): <fpage>137</fpage>–<lpage>148</lpage>. <ext-link xlink:href="10.18941/venusjjm.51.3_137" ext-link-type="doi" xlink:type="simple">https://doi.org/10.18941/venusjjm.51.3_137</ext-link></mixed-citation></ref><ref id="B16"><mixed-citation xmlns:xlink="http://www.w3.org/1999/xlink" xlink:type="simple"><person-group><name name-style="western"><surname>Fujikura</surname><given-names>K</given-names></name><name name-style="western"><surname>Hashimoto</surname><given-names>J</given-names></name><name name-style="western"><surname>Okutani</surname><given-names>T</given-names></name></person-group> (<year>2002</year>) <article-title>Estimated population densities of megafauna in two chemosynthesis based communities: A cold seep in Sagami Bay and a hydrothermal vent in the Okinawa Trough.</article-title><source>Benthos Research</source><volume>57</volume>(<issue>1</issue>): <fpage>21</fpage>–<lpage>30</lpage>. <ext-link xlink:href="10.5179/benthos1996.57.1_21" ext-link-type="doi" xlink:type="simple">https://doi.org/10.5179/benthos1996.57.1_21</ext-link></mixed-citation></ref><ref id="B50"><mixed-citation xmlns:xlink="http://www.w3.org/1999/xlink" xlink:type="simple"><person-group><name name-style="western"><surname>Smith</surname><given-names>CR</given-names></name><name name-style="western"><surname>Baco</surname><given-names>AR</given-names></name></person-group> (<year>2003</year>) <article-title>Ecology of whale falls at the deep-sea floor.</article-title><source>Oceanography and Marine Biology – an Annual Review</source><volume>41</volume>: <fpage>311</fpage>–<lpage>354</lpage>. <ext-link xlink:href="https://www.funeralnatural.net/sites/default/files/articulo/archivo/smith_baco_2003.pdf" ext-link-type="uri" xlink:type="simple">https://www.funeralnatural.net/sites/default/files/articulo/archivo/smith_baco_2003.pdf</ext-link></mixed-citation></ref><ref id="B36"><mixed-citation xmlns:xlink="http://www.w3.org/1999/xlink" xlink:type="simple"><person-group><name name-style="western"><surname>Okutani</surname><given-names>T</given-names></name></person-group> (<year>1990</year>) <article-title>Two new species of <italic><tp:taxon-name><tp:taxon-name-part taxon-name-part-type="genus">Provanna</tp:taxon-name-part></tp:taxon-name></italic> (<tp:taxon-name><tp:taxon-name-part taxon-name-part-type="class">Gastropoda</tp:taxon-name-part></tp:taxon-name>: <tp:taxon-name><tp:taxon-name-part taxon-name-part-type="superfamily">Cerithiacea</tp:taxon-name-part></tp:taxon-name>) from “snail pit” in the hydrothermal vent site at the Mariana Back-Arc Basin.</article-title><source>Venus</source><volume>49</volume>(<issue>1</issue>): <fpage>19</fpage>–<lpage>24</lpage>. <ext-link xlink:href="10.18941/venusjjm.49.1_19" ext-link-type="doi" xlink:type="simple">https://doi.org/10.18941/venusjjm.49.1_19</ext-link> [Japanese Journal of Malacology]</mixed-citation></ref><ref id="B58"><mixed-citation xmlns:xlink="http://www.w3.org/1999/xlink" xlink:type="simple"><person-group><name name-style="western"><surname>Wang</surname><given-names>X</given-names></name><name name-style="western"><surname>Li</surname><given-names>C</given-names></name><name name-style="western"><surname>Wang</surname><given-names>M</given-names></name><name name-style="western"><surname>Zheng</surname><given-names>P</given-names></name></person-group> (<year>2018</year>) Stable isotope signatures and nutritional sources of some dominant species from the PACManus hydrothermal area and the Desmos caldera. PLoS ONE 13(12): e0208887. <ext-link xlink:href="10.1371/journal.pone.0208887" ext-link-type="doi" xlink:type="simple">https://doi.org/10.1371/journal.pone.0208887</ext-link></mixed-citation></ref><ref id="B6"><mixed-citation xmlns:xlink="http://www.w3.org/1999/xlink" xlink:type="simple"><person-group><name name-style="western"><surname>Chen</surname><given-names>C</given-names></name><name name-style="western"><surname>Nomaki</surname><given-names>H</given-names></name></person-group> (<year>2021</year>) Noteworthy observations and records of rare bathyal gastropods from unusual habitats in Sagami Bay, Japan. Marine Biodiversity 51(4): e66. <ext-link xlink:href="10.1007/s12526-021-01212-w" ext-link-type="doi" xlink:type="simple">https://doi.org/10.1007/s12526-021-01212-w</ext-link></mixed-citation></ref><ref id="B64"><mixed-citation xmlns:xlink="http://www.w3.org/1999/xlink" xlink:type="simple"><person-group><name name-style="western"><surname>Xu</surname><given-names>T</given-names></name><name name-style="western"><surname>Sun</surname><given-names>J</given-names></name><name name-style="western"><surname>Chen</surname><given-names>C</given-names></name><name name-style="western"><surname>Qian</surname><given-names>PY</given-names></name><name name-style="western"><surname>Qiu</surname><given-names>JW</given-names></name></person-group> (<year>2016</year>) <article-title>The mitochondrial genome of the deep-sea snail <italic><tp:taxon-name><tp:taxon-name-part taxon-name-part-type="genus">Provanna</tp:taxon-name-part></tp:taxon-name></italic> sp. (<tp:taxon-name><tp:taxon-name-part taxon-name-part-type="class">Gastropoda</tp:taxon-name-part></tp:taxon-name>: <tp:taxon-name><tp:taxon-name-part taxon-name-part-type="family">Provannidae</tp:taxon-name-part></tp:taxon-name>).</article-title><source>Mitochondrial DNA, Part A, DNA Mapping, Sequencing, and Analysis</source><volume>27</volume>(<issue>6</issue>): <fpage>4026</fpage>–<lpage>4027</lpage>. <ext-link xlink:href="10.3109/19401736.2014.1003827" ext-link-type="doi" xlink:type="simple">https://doi.org/10.3109/19401736.2014.1003827</ext-link></mixed-citation></ref></ref-list></tp:taxon-treatment>
