# Supplementary material for: ﻿New records of Provanna (Gastropoda, Provannidae) from the Costa Rica Margin and an identification key for the genus
Source: Zookeys. 2024 Jan 12;1189:1–32. doi: 10.3897/zookeys.1189.109734 (PMC10836654; doi:10.3897/zookeys.1189.109734)
Supplement: XML Treatment for Provanna pacifica [file zookeys.1189.109734-treatment3.xml]

<!DOCTYPE tp:taxon-treatment
  PUBLIC "-//TaxonX//DTD Taxonomic Treatment Publishing DTD v0 20100105//EN" "tax-treatment-NSO.dtd">
<tp:taxon-treatment xmlns:tp="http://www.plazi.org/taxpub"><tp:treatment-meta><kwd-group><label>Taxon classification</label><kwd>
                <named-content content-type="kingdom">Animalia</named-content>
              </kwd><kwd>
                <named-content content-type="order">Littorinida</named-content>
              </kwd><kwd>
                <named-content content-type="family">Provannidae</named-content>
              </kwd></kwd-group><mixed-citation publication-type="journal"><person-group><name><surname>Betters</surname><given-names>Melissa J.</given-names></name><name><surname>Cordes</surname><given-names>Erik E.</given-names></name></person-group><article-title>﻿New records of <italic><tp:taxon-name><tp:taxon-name-part taxon-name-part-type="genus" reg="Provanna">Provanna</tp:taxon-name-part></tp:taxon-name></italic> (<tp:taxon-name><tp:taxon-name-part taxon-name-part-type="class">Gastropoda</tp:taxon-name-part></tp:taxon-name>, <tp:taxon-name><tp:taxon-name-part taxon-name-part-type="family">Provannidae</tp:taxon-name-part></tp:taxon-name>) from the Costa Rica Margin and an identification key for the genus</article-title><source>Zookeys</source><day>12</day><month>01</month><year>2024</year><volume>1189</volume><fpage>1</fpage><lpage>32</lpage><pub-id pub-id-type="doi">10.3897/zookeys.1189.109734</pub-id></mixed-citation></tp:treatment-meta><tp:nomenclature><label>﻿</label><tp:taxon-name>
              <object-id xmlns:xlink="http://www.w3.org/1999/xlink" content-type="arpha" xlink:type="simple">37B342CF-0F2B-592E-A8AA-E9E811A983D1</object-id>
              <tp:taxon-name-part taxon-name-part-type="genus" reg="Provanna">Provanna</tp:taxon-name-part>
              <tp:taxon-name-part taxon-name-part-type="species" reg="pacifica">pacifica</tp:taxon-name-part>
            </tp:taxon-name><tp:taxon-authority>Warén &amp; Bouchet, 1986</tp:taxon-authority></tp:nomenclature><tp:treatment-sec sec-type="New records" id="SECID0E1OCI"><title>New records.</title><p>Costa Rica • 3 specimens; Costa Rica Margin, Quepos Seep; <named-content xmlns:xlink="http://www.w3.org/1999/xlink" content-type="dwc:verbatimCoordinates" xlink:type="simple"><named-content content-type="geo-json" specific-use="{&#34;type&#34;:&#34;Point&#34;,&#34;coordinates&#34;:[-84.619000,9.031000]}" id="NCID0EDPCI" xlink:type="simple">9.031°N, 84.619°W</named-content></named-content>; 1413 m; 7 June 2017; Lisa Levin, Kris Krasnosky leg.; ALVIN Dive 4924, from mussels; SBIC M16204. 6 specimens; Costa Rica Margin, Mound 11; <named-content xmlns:xlink="http://www.w3.org/1999/xlink" content-type="dwc:verbatimCoordinates" xlink:type="simple"><named-content content-type="geo-json" specific-use="{&#34;type&#34;:&#34;Point&#34;,&#34;coordinates&#34;:[-84.305000,8.922000]}" id="NCID0ELPCI" xlink:type="simple">8.922°N, 84.305°W</named-content></named-content>; 1017 m; 3 November 2018; Victoria Orphan, Hang Yu leg.; ALVIN Dive 4988, on wood; SBIC 16955.</p></tp:treatment-sec><tp:treatment-sec sec-type="remarks" id="SECID0EQPCI"><title>Remarks.</title><p>The range of <italic><tp:taxon-name><tp:taxon-name-part taxon-name-part-type="genus" reg="Provanna">P.</tp:taxon-name-part><tp:taxon-name-part taxon-name-part-type="species" reg="pacifica">pacifica</tp:taxon-name-part></tp:taxon-name></italic> is here expanded to one hydrocarbon seep (Quepos Seep) and one organic fall at the <abbrev xmlns:xlink="http://www.w3.org/1999/xlink" xlink:title="Pacific Costa Rica Margin" id="ABBRID0EBQCI" xlink:type="simple">CRM</abbrev> (Mound 11). Their occurrence here on Bathymodiolin mussels represents the first time they have been observed as, potentially, permanent denizens of a hydrocarbon seep environment. Their distribution now includes the Oregon Margin, the Costa Rica Margin, and the Gulf of Panama between 1017–2750 m depth (Table <xref ref-type="table" rid="T4">4</xref>).</p></tp:treatment-sec><tp:treatment-sec><!--Section generated to contain objects referenced in tp:taxon-treatment.--><table-wrap id="T4" position="float" orientation="portrait"><label>Table 4.</label><caption><p>Summary of biogeographic information for each known species of <italic><tp:taxon-name><tp:taxon-name-part taxon-name-part-type="genus" reg="Provanna">Provanna</tp:taxon-name-part></tp:taxon-name></italic>. S = Seep, V = Vent, F = Organic Fall. Note that <italic><tp:taxon-name><tp:taxon-name-part taxon-name-part-type="genus" reg="Provanna">P.</tp:taxon-name-part><tp:taxon-name-part taxon-name-part-type="species" reg="glabra">glabra</tp:taxon-name-part></tp:taxon-name></italic> is herein synonymized with <italic><tp:taxon-name><tp:taxon-name-part taxon-name-part-type="genus" reg="Provanna">P.</tp:taxon-name-part><tp:taxon-name-part taxon-name-part-type="species" reg="laevis">laevis</tp:taxon-name-part></tp:taxon-name></italic> and <italic><tp:taxon-name><tp:taxon-name-part taxon-name-part-type="genus" reg="Provanna">P.</tp:taxon-name-part><tp:taxon-name-part taxon-name-part-type="species" reg="goniata">goniata</tp:taxon-name-part></tp:taxon-name></italic> is herein synonymized with <italic><tp:taxon-name><tp:taxon-name-part taxon-name-part-type="genus" reg="Provanna">P.</tp:taxon-name-part><tp:taxon-name-part taxon-name-part-type="species" reg="ios">ios</tp:taxon-name-part></tp:taxon-name></italic>.</p></caption><table id="TID0EXHBK" rules="all"><tbody><tr><th rowspan="1" colspan="1">Species</th><th rowspan="1" colspan="1">Region(s)</th><th rowspan="1" colspan="1">Localities</th><th rowspan="1" colspan="1">Depth (m)</th><th rowspan="1" colspan="1">Habitat</th><th rowspan="1" colspan="1">Citations</th></tr><tr><td rowspan="1" colspan="1"><italic><tp:taxon-name><tp:taxon-name-part taxon-name-part-type="genus" reg="Provanna">P.</tp:taxon-name-part><tp:taxon-name-part taxon-name-part-type="species" reg="abyssalis">abyssalis</tp:taxon-name-part></tp:taxon-name></italic> Okutani &amp; Fujikura, 2002</td><td rowspan="1" colspan="1">W Pacific</td><td rowspan="1" colspan="1">Japan Trench</td><td rowspan="1" colspan="1">5379</td><td rowspan="1" colspan="1">S</td><td rowspan="1" colspan="1">
                      <xref ref-type="bibr" rid="B37">Okutani and Fujikura 2002</xref>
                    </td></tr><tr><td rowspan="1" colspan="1"><italic><tp:taxon-name><tp:taxon-name-part taxon-name-part-type="genus" reg="Provanna">P.</tp:taxon-name-part><tp:taxon-name-part taxon-name-part-type="species" reg="admetoides">admetoides</tp:taxon-name-part></tp:taxon-name></italic> Warén &amp; Ponder, 1991</td><td rowspan="1" colspan="1">Gulf of Mexico</td><td rowspan="1" colspan="1">Off St. Petersburg, Gulf of Mexico</td><td rowspan="1" colspan="1">624–631</td><td rowspan="1" colspan="1">S</td><td rowspan="1" colspan="1">
                      <xref ref-type="bibr" rid="B63">Warén and Ponder 1991</xref>
                    </td></tr><tr><td rowspan="1" colspan="1"><italic><tp:taxon-name><tp:taxon-name-part taxon-name-part-type="genus" reg="Provanna">P.</tp:taxon-name-part><tp:taxon-name-part taxon-name-part-type="species" reg="annae">annae</tp:taxon-name-part></tp:taxon-name></italic> Nekhaev, 2023</td><td rowspan="1" colspan="1">N Pacific</td><td rowspan="1" colspan="1">Piip Volcano, Bering Sea</td><td rowspan="1" colspan="1">387–472</td><td rowspan="1" colspan="1"/><td rowspan="1" colspan="1"><xref ref-type="bibr" rid="B35">Nekhaev 2023</xref>; <xref ref-type="bibr" rid="B44">Rybakova et al. 2023</xref></td></tr><tr><td rowspan="1" colspan="1">
                      <italic>
                        <tp:taxon-name><tp:taxon-name-part taxon-name-part-type="genus" reg="Provanna">P.</tp:taxon-name-part><tp:taxon-name-part taxon-name-part-type="species" reg="beebi">beebi</tp:taxon-name-part></tp:taxon-name>
                      </italic>
                      <xref ref-type="bibr" rid="B26">Linse et al., 2019</xref>
                    </td><td rowspan="1" colspan="1">Caribbean Sea</td><td rowspan="1" colspan="1">Beebe Vent Field, Mid-Cayman Spreading Center</td><td rowspan="1" colspan="1">4956–4972</td><td rowspan="1" colspan="1">V</td><td rowspan="1" colspan="1">
                      <xref ref-type="bibr" rid="B26">Linse et al. 2019</xref>
                    </td></tr><tr><td rowspan="1" colspan="1"><italic><tp:taxon-name><tp:taxon-name-part taxon-name-part-type="genus" reg="Provanna">P.</tp:taxon-name-part><tp:taxon-name-part taxon-name-part-type="species" reg="buccinoides">buccinoides</tp:taxon-name-part></tp:taxon-name></italic> Warén &amp; Bouchet, 1993</td><td rowspan="1" colspan="1">W Pacific</td><td rowspan="1" colspan="1">Hine Hina, Lau Basin; North Fiji Basin</td><td rowspan="1" colspan="1">1900–2765</td><td rowspan="1" colspan="1">V</td><td rowspan="1" colspan="1">
                      <xref ref-type="bibr" rid="B61">Warén and Bouchet 1993</xref>
                    </td></tr><tr><td rowspan="1" colspan="1"><italic><tp:taxon-name><tp:taxon-name-part taxon-name-part-type="genus" reg="Provanna">P.</tp:taxon-name-part><tp:taxon-name-part taxon-name-part-type="species" reg="chevalieri">chevalieri</tp:taxon-name-part></tp:taxon-name></italic> Warén &amp; Bouchet, 2009</td><td rowspan="1" colspan="1">E Atlantic</td><td rowspan="1" colspan="1">Regab, off West Africa</td><td rowspan="1" colspan="1">3150</td><td rowspan="1" colspan="1">S</td><td rowspan="1" colspan="1">
                      <xref ref-type="bibr" rid="B62">Warén and Bouchet 2009</xref>
                    </td></tr><tr><td rowspan="1" colspan="1">
                      <italic>
                        <tp:taxon-name><tp:taxon-name-part taxon-name-part-type="genus" reg="Provanna">P.</tp:taxon-name-part><tp:taxon-name-part taxon-name-part-type="species" reg="cingulata">cingulata</tp:taxon-name-part></tp:taxon-name>
                      </italic>
                      <xref ref-type="bibr" rid="B7">Chen et al., 2018</xref>
                    </td><td rowspan="1" colspan="1">W Pacific</td><td rowspan="1" colspan="1">Shinkai Seep Field, Mariana Forearc</td><td rowspan="1" colspan="1">5687</td><td rowspan="1" colspan="1">S</td><td rowspan="1" colspan="1">
                      <xref ref-type="bibr" rid="B7">Chen et al. 2018</xref>
                    </td></tr><tr><td rowspan="1" colspan="1">
                      <italic>
                        <tp:taxon-name><tp:taxon-name-part taxon-name-part-type="genus" reg="Provanna">P.</tp:taxon-name-part><tp:taxon-name-part taxon-name-part-type="species" reg="clathrata">clathrata</tp:taxon-name-part></tp:taxon-name>
                      </italic>
                      <xref ref-type="bibr" rid="B45">Sasaki et al., 2016</xref>
                    </td><td rowspan="1" colspan="1">W Pacific</td><td rowspan="1" colspan="1">Irabu Knoll, Hatoma Knoll, Yaeyama Knoll, Okinawa Trough; Haima seep, South China Sea; Manus Basin</td><td rowspan="1" colspan="1">1385–2190</td><td rowspan="1" colspan="1">V,S</td><td rowspan="1" colspan="1"><xref ref-type="bibr" rid="B45">Sasaki et al. 2016</xref>; <xref ref-type="bibr" rid="B27">Miyazaki et al. 2017</xref>; <xref ref-type="bibr" rid="B40">Poitrimol et al. 2022</xref>; <xref ref-type="bibr" rid="B18">He et al. 2023</xref></td></tr><tr><td rowspan="1" colspan="1">
                      <italic>
                        <tp:taxon-name><tp:taxon-name-part taxon-name-part-type="genus" reg="Provanna">P.</tp:taxon-name-part><tp:taxon-name-part taxon-name-part-type="species" reg="cooki">cooki</tp:taxon-name-part></tp:taxon-name>
                      </italic>
                      <xref ref-type="bibr" rid="B26">Linse et al., 2019</xref>
                    </td><td rowspan="1" colspan="1">Southern</td><td rowspan="1" colspan="1">East Scotia Ridge, Southern Ocean</td><td rowspan="1" colspan="1">2396–2639</td><td rowspan="1" colspan="1">V</td><td rowspan="1" colspan="1">
                      <xref ref-type="bibr" rid="B26">Linse et al. 2019</xref>
                    </td></tr><tr><td rowspan="1" colspan="1"><italic><tp:taxon-name><tp:taxon-name-part taxon-name-part-type="genus" reg="Provanna">P.</tp:taxon-name-part><tp:taxon-name-part taxon-name-part-type="species" reg="exquisita">exquisita</tp:taxon-name-part></tp:taxon-name></italic> Chen &amp; Watanabe, 2022</td><td rowspan="1" colspan="1">W Pacific</td><td rowspan="1" colspan="1">Eifuku Volcano, Mariana Arc</td><td rowspan="1" colspan="1">1606</td><td rowspan="1" colspan="1">V</td><td rowspan="1" colspan="1">
                      <xref ref-type="bibr" rid="B9">Chen and Watanabe 2022</xref>
                    </td></tr><tr><td rowspan="1" colspan="1">
                      <italic>
                        <tp:taxon-name><tp:taxon-name-part taxon-name-part-type="genus" reg="Provanna">P.</tp:taxon-name-part><tp:taxon-name-part taxon-name-part-type="species" reg="fenestrata">fenestrata</tp:taxon-name-part></tp:taxon-name>
                      </italic>
                      <xref ref-type="bibr" rid="B8">Chen et al., 2019</xref>
                    </td><td rowspan="1" colspan="1">W Pacific</td><td rowspan="1" colspan="1">Crane, Tarama Hill, Okinawa Trough; Sakai vent field; Haima seep, South China Sea</td><td rowspan="1" colspan="1">1385–1973</td><td rowspan="1" colspan="1">V,S</td><td rowspan="1" colspan="1"><xref ref-type="bibr" rid="B8">Chen et al. 2019</xref>; <xref ref-type="bibr" rid="B18">He et al. 2023</xref></td></tr><tr><td rowspan="1" colspan="1"><italic><tp:taxon-name><tp:taxon-name-part taxon-name-part-type="genus" reg="Provanna">P.</tp:taxon-name-part><tp:taxon-name-part taxon-name-part-type="species" reg="ios">ios</tp:taxon-name-part></tp:taxon-name></italic> Warén &amp; Bouchet, 1986 (Synonymous with: <italic><tp:taxon-name><tp:taxon-name-part taxon-name-part-type="genus" reg="Provanna">P.</tp:taxon-name-part><tp:taxon-name-part taxon-name-part-type="species" reg="goniata">goniata</tp:taxon-name-part></tp:taxon-name></italic> Warén &amp; Bouchet, 1986)</td><td rowspan="1" colspan="1">E Pacific</td><td rowspan="1" colspan="1">17 S, 13 N, 21 N, EPR; Guaymas Basin, Gulf of California; Galapagos Rift Zone; Costa Rica Margin</td><td rowspan="1" colspan="1">2000–2616</td><td rowspan="1" colspan="1">V,S</td><td rowspan="1" colspan="1"><xref ref-type="bibr" rid="B59">Warén and Bouchet 1986</xref>; <xref ref-type="bibr" rid="B63">Warén and Ponder 1991</xref>; Warén and Bouchet 2001; <bold>This study</bold></td></tr><tr><td rowspan="1" colspan="1">
                      <italic>
                        <tp:taxon-name><tp:taxon-name-part taxon-name-part-type="genus" reg="Provanna">P.</tp:taxon-name-part><tp:taxon-name-part taxon-name-part-type="species" reg="kuroshimensis">kuroshimensis</tp:taxon-name-part></tp:taxon-name>
                      </italic>
                      <xref ref-type="bibr" rid="B45">Sasaki et al., 2016</xref>
                    </td><td rowspan="1" colspan="1">W Pacific</td><td rowspan="1" colspan="1">Kuroshima Knoll, off Okinawa</td><td rowspan="1" colspan="1">644</td><td rowspan="1" colspan="1">S</td><td rowspan="1" colspan="1">
                      <xref ref-type="bibr" rid="B45">Sasaki et al. 2016</xref>
                    </td></tr><tr><td rowspan="1" colspan="1"><italic><tp:taxon-name><tp:taxon-name-part taxon-name-part-type="genus" reg="Provanna">P.</tp:taxon-name-part><tp:taxon-name-part taxon-name-part-type="species" reg="laevis">laevis</tp:taxon-name-part></tp:taxon-name></italic> Warén &amp; Ponder, 1991 (Synonymous with: <italic><tp:taxon-name><tp:taxon-name-part taxon-name-part-type="genus" reg="Provanna">P.</tp:taxon-name-part><tp:taxon-name-part taxon-name-part-type="species" reg="glabra">glabra</tp:taxon-name-part></tp:taxon-name></italic><xref ref-type="bibr" rid="B39">Okutani et al., 1992</xref>)</td><td rowspan="1" colspan="1">W &amp; E Pacific</td><td rowspan="1" colspan="1">Guaymas Basin, Gulf of California; Juan de Fuca; Oregon Margin; Off Hatsushima, Sagami Bay; Minami-Ensei Knoll, Iheya Ridge, Okinawa Trough; Costa Rica Margin</td><td rowspan="1" colspan="1">500–2004</td><td rowspan="1" colspan="1">V,S</td><td rowspan="1" colspan="1"><xref ref-type="bibr" rid="B39">Okutani et al. 1992</xref>; <xref ref-type="bibr" rid="B63">Warén and Ponder 1991</xref>; Okutani and Fujiwara 2000; Warén and Bouchet 2001; <xref ref-type="bibr" rid="B16">Fujikura et al. 2002</xref>; <bold>This study</bold></td></tr><tr><td rowspan="1" colspan="1"><italic><tp:taxon-name><tp:taxon-name-part taxon-name-part-type="genus" reg="Provanna">P.</tp:taxon-name-part><tp:taxon-name-part taxon-name-part-type="species" reg="lomana">lomana</tp:taxon-name-part></tp:taxon-name></italic> Warén &amp; Bouchet, 1986</td><td rowspan="1" colspan="1">E Pacific</td><td rowspan="1" colspan="1">Off San Diego, off Point Dume, California; Oregon Margin; Off San Nicolas</td><td rowspan="1" colspan="1">450–1200</td><td rowspan="1" colspan="1">V,F</td><td rowspan="1" colspan="1"><xref ref-type="bibr" rid="B59">Warén and Bouchet 1986</xref>; Warén and Bouchet 2001; <xref ref-type="bibr" rid="B50">Smith and Baco 2003</xref></td></tr><tr><td rowspan="1" colspan="1">
                      <italic>
                        <tp:taxon-name><tp:taxon-name-part taxon-name-part-type="genus" reg="Provanna">P.</tp:taxon-name-part><tp:taxon-name-part taxon-name-part-type="species" reg="lucida">lucida</tp:taxon-name-part></tp:taxon-name>
                      </italic>
                      <xref ref-type="bibr" rid="B45">Sasaki et al., 2016</xref>
                    </td><td rowspan="1" colspan="1">W Pacific</td><td rowspan="1" colspan="1">Minami-Ensei Knoll, Okinawa Trough</td><td rowspan="1" colspan="1">701</td><td rowspan="1" colspan="1">V</td><td rowspan="1" colspan="1">
                      <xref ref-type="bibr" rid="B45">Sasaki et al. 2016</xref>
                    </td></tr><tr><td rowspan="1" colspan="1"><italic><tp:taxon-name><tp:taxon-name-part taxon-name-part-type="genus" reg="Provanna">P.</tp:taxon-name-part><tp:taxon-name-part taxon-name-part-type="species" reg="macleani">macleani</tp:taxon-name-part></tp:taxon-name></italic> Warén &amp; Bouchet, 1989</td><td rowspan="1" colspan="1">E Pacific</td><td rowspan="1" colspan="1">Oregon Margin</td><td rowspan="1" colspan="1">2750</td><td rowspan="1" colspan="1">F</td><td rowspan="1" colspan="1">Warén and Ponder 2001</td></tr><tr><td rowspan="1" colspan="1"><italic><tp:taxon-name><tp:taxon-name-part taxon-name-part-type="genus" reg="Provanna">P.</tp:taxon-name-part><tp:taxon-name-part taxon-name-part-type="species" reg="muricata">muricata</tp:taxon-name-part></tp:taxon-name></italic> Warén &amp; Bouchet, 1986</td><td rowspan="1" colspan="1">E Pacific</td><td rowspan="1" colspan="1">21 N, East Pacific Rise; Galapagos Rift</td><td rowspan="1" colspan="1">2450–2615</td><td rowspan="1" colspan="1">V</td><td rowspan="1" colspan="1"><xref ref-type="bibr" rid="B59">Warén and Bouchet 1986</xref>; <xref ref-type="bibr" rid="B63">Warén and Ponder 1991</xref></td></tr><tr><td rowspan="1" colspan="1"><italic><tp:taxon-name><tp:taxon-name-part taxon-name-part-type="genus" reg="Provanna">P.</tp:taxon-name-part><tp:taxon-name-part taxon-name-part-type="species" reg="nassariaeformis">nassariaeformis</tp:taxon-name-part></tp:taxon-name></italic> Okutani, 1990</td><td rowspan="1" colspan="1">W Pacific</td><td rowspan="1" colspan="1">Snail Pit, Mariana Back-Arc Basin; Manus Basin</td><td rowspan="1" colspan="1">1912–3680</td><td rowspan="1" colspan="1">V</td><td rowspan="1" colspan="1"><xref ref-type="bibr" rid="B36">Okutani 1990</xref>; <xref ref-type="bibr" rid="B58">Wang et al. 2018</xref></td></tr><tr><td rowspan="1" colspan="1"><italic><tp:taxon-name><tp:taxon-name-part taxon-name-part-type="genus" reg="Provanna">P.</tp:taxon-name-part><tp:taxon-name-part taxon-name-part-type="species" reg="pacifica">pacifica</tp:taxon-name-part></tp:taxon-name></italic> Warén &amp; Bouchet, 1986</td><td rowspan="1" colspan="1">E Pacific</td><td rowspan="1" colspan="1">Gulf of Panama; Oregon Margin; Costa Rica Margin</td><td rowspan="1" colspan="1">1017–2750</td><td rowspan="1" colspan="1">F</td><td rowspan="1" colspan="1"><xref ref-type="bibr" rid="B59">Warén and Bouchet 1986</xref>; Warén and Bouchet 2001; <bold>This study</bold></td></tr><tr><td rowspan="1" colspan="1"><italic><tp:taxon-name><tp:taxon-name-part taxon-name-part-type="genus" reg="Provanna">P.</tp:taxon-name-part><tp:taxon-name-part taxon-name-part-type="species" reg="reticulata">reticulata</tp:taxon-name-part></tp:taxon-name></italic> Warén &amp; Bouchet, 2009</td><td rowspan="1" colspan="1">E Atlantic</td><td rowspan="1" colspan="1">Regab, off West Africa</td><td rowspan="1" colspan="1">3150</td><td rowspan="1" colspan="1">S</td><td rowspan="1" colspan="1">
                      <xref ref-type="bibr" rid="B62">Warén and Bouchet 2009</xref>
                    </td></tr><tr><td rowspan="1" colspan="1"><italic><tp:taxon-name><tp:taxon-name-part taxon-name-part-type="genus" reg="Provanna">P.</tp:taxon-name-part><tp:taxon-name-part taxon-name-part-type="species" reg="sculpta">sculpta</tp:taxon-name-part></tp:taxon-name></italic> Warén &amp; Ponder, 1991</td><td rowspan="1" colspan="1">Gulf of Mexico</td><td rowspan="1" colspan="1">Off Louisiana, Gulf of Mexico</td><td rowspan="1" colspan="1">576</td><td rowspan="1" colspan="1">S</td><td rowspan="1" colspan="1"><xref ref-type="bibr" rid="B63">Warén and Ponder 1991</xref>; Warén and Bouchet 2001</td></tr><tr><td rowspan="1" colspan="1"><italic><tp:taxon-name><tp:taxon-name-part taxon-name-part-type="genus" reg="Provanna">P.</tp:taxon-name-part><tp:taxon-name-part taxon-name-part-type="species" reg="segonzaci">segonzaci</tp:taxon-name-part></tp:taxon-name></italic> Warén &amp; Ponder, 1991</td><td rowspan="1" colspan="1">W Pacific</td><td rowspan="1" colspan="1">Fiji Back-Arc; Hine Hina, Lau Basin</td><td rowspan="1" colspan="1">1750–1900</td><td rowspan="1" colspan="1">V</td><td rowspan="1" colspan="1"><xref ref-type="bibr" rid="B63">Warén and Ponder 1991</xref>; <xref ref-type="bibr" rid="B61">Warén and Bouchet 1993</xref></td></tr><tr><td rowspan="1" colspan="1"><italic><tp:taxon-name><tp:taxon-name-part taxon-name-part-type="genus" reg="Provanna">P.</tp:taxon-name-part><tp:taxon-name-part taxon-name-part-type="species" reg="shinkaiae">shinkaiae</tp:taxon-name-part></tp:taxon-name></italic> Okutani &amp; Fujikura, 2002</td><td rowspan="1" colspan="1">W Pacific</td><td rowspan="1" colspan="1">Japan Trench</td><td rowspan="1" colspan="1">5343</td><td rowspan="1" colspan="1">S</td><td rowspan="1" colspan="1">
                      <xref ref-type="bibr" rid="B37">Okutani and Fujikura 2002</xref>
                    </td></tr><tr><td rowspan="1" colspan="1">
                      <italic>
                        <tp:taxon-name><tp:taxon-name-part taxon-name-part-type="genus" reg="Provanna">P.</tp:taxon-name-part><tp:taxon-name-part taxon-name-part-type="species" reg="stephanos">stephanos</tp:taxon-name-part></tp:taxon-name>
                      </italic>
                      <xref ref-type="bibr" rid="B8">Chen et al., 2019</xref>
                    </td><td rowspan="1" colspan="1">W Pacific</td><td rowspan="1" colspan="1">Off Hatsushima, Sagami Bay</td><td rowspan="1" colspan="1">860–908</td><td rowspan="1" colspan="1">S</td><td rowspan="1" colspan="1"><xref ref-type="bibr" rid="B8">Chen et al. 2019</xref>; <xref ref-type="bibr" rid="B6">Chen and Nomaki 2021</xref></td></tr><tr><td rowspan="1" colspan="1">
                      <italic>
                        <tp:taxon-name><tp:taxon-name-part taxon-name-part-type="genus" reg="Provanna">P.</tp:taxon-name-part><tp:taxon-name-part taxon-name-part-type="species" reg="subglabra">subglabra</tp:taxon-name-part></tp:taxon-name>
                      </italic>
                      <xref ref-type="bibr" rid="B45">Sasaki et al., 2016</xref>
                    </td><td rowspan="1" colspan="1">W Pacific</td><td rowspan="1" colspan="1">Hatoma Knoll, Izena Hole, Irabu Knoll, Minami-Ensei Knoll, Yaeyama Knoll, Okinawa Trough; Haima Seep, South China Sea</td><td rowspan="1" colspan="1">710–2190</td><td rowspan="1" colspan="1">V,S</td><td rowspan="1" colspan="1"><xref ref-type="bibr" rid="B45">Sasaki et al. 2016</xref>; <xref ref-type="bibr" rid="B27">Miyazaki et al. 2017</xref>; <xref ref-type="bibr" rid="B64">Xu et al. 2016</xref>; <xref ref-type="bibr" rid="B18">He et al. 2023</xref></td></tr><tr><td rowspan="1" colspan="1"><italic><tp:taxon-name><tp:taxon-name-part taxon-name-part-type="genus" reg="Provanna">P.</tp:taxon-name-part><tp:taxon-name-part taxon-name-part-type="species" reg="variabilis">variabilis</tp:taxon-name-part></tp:taxon-name></italic> Warén &amp; Bouchet, 1986</td><td rowspan="1" colspan="1">E Pacific</td><td rowspan="1" colspan="1">Endeavor Segment, Axial Seamount, Explorers Ridge, Juan de Fuca Ridge; Oregon Margin</td><td rowspan="1" colspan="1">1500–2927</td><td rowspan="1" colspan="1">V</td><td rowspan="1" colspan="1"><xref ref-type="bibr" rid="B59">Warén and Bouchet 1986</xref>; <xref ref-type="bibr" rid="B61">Warén and Bouchet 1993</xref>; Warén and Bouchet 2001</td></tr></tbody></table></table-wrap></tp:treatment-sec><ref-list><ref id="B37"><mixed-citation xmlns:xlink="http://www.w3.org/1999/xlink" xlink:type="simple"><person-group><name name-style="western"><surname>Okutani</surname><given-names>T</given-names></name><name name-style="western"><surname>Fujikura</surname><given-names>K</given-names></name></person-group> (<year>2002</year>) <article-title>Abyssal gastropods and bivalves collected by Shinkai 6500 on slope of the Japan Trench.</article-title><source>Venus</source><volume>60</volume>(<issue>4</issue>): <fpage>211</fpage>–<lpage>224</lpage>. <ext-link xlink:href="10.18941/venus.60.4_211" ext-link-type="doi" xlink:type="simple">https://doi.org/10.18941/venus.60.4_211</ext-link> [Journal of the Malacological Society of Japan]</mixed-citation></ref><ref id="B63"><mixed-citation xmlns:xlink="http://www.w3.org/1999/xlink" xlink:type="simple"><person-group><name name-style="western"><surname>Warén</surname><given-names>A</given-names></name><name name-style="western"><surname>Ponder</surname><given-names>WF</given-names></name></person-group> (<year>1991</year>) <article-title>New species, anatomy, and systematic position of the hydrothermal vent and hydrocarbon seep gastropod family <tp:taxon-name><tp:taxon-name-part taxon-name-part-type="family">Provannidae</tp:taxon-name-part></tp:taxon-name> fam. n. (<tp:taxon-name><tp:taxon-name-part taxon-name-part-type="subclass">Caenogastropoda</tp:taxon-name-part></tp:taxon-name>).</article-title><source>Zoologica Scripta</source><volume>20</volume>(<issue>1</issue>): <fpage>27</fpage>–<lpage>56</lpage>. <ext-link xlink:href="10.1111/j.1463-6409.1991.tb00273.x" ext-link-type="doi" xlink:type="simple">https://doi.org/10.1111/j.1463-6409.1991.tb00273.x</ext-link></mixed-citation></ref><ref id="B35"><mixed-citation xmlns:xlink="http://www.w3.org/1999/xlink" xlink:type="simple"><person-group><name name-style="western"><surname>Nekhaev</surname><given-names>IO</given-names></name></person-group> (<year>2023</year>) Who lives in the hot heart of the cold sea? A new species of <italic><tp:taxon-name><tp:taxon-name-part taxon-name-part-type="genus">Provanna</tp:taxon-name-part></tp:taxon-name></italic> (<tp:taxon-name><tp:taxon-name-part taxon-name-part-type="subclass">Caenogastropoda</tp:taxon-name-part></tp:taxon-name>: <tp:taxon-name><tp:taxon-name-part taxon-name-part-type="family">Provannidae</tp:taxon-name-part></tp:taxon-name>) from the Hydrothermal zone of Piip Volcano, Northwestern Pacific. Diversity 15(4): e581. <ext-link xlink:href="10.3390/d15040581" ext-link-type="doi" xlink:type="simple">https://doi.org/10.3390/d15040581</ext-link></mixed-citation></ref><ref id="B44"><mixed-citation xmlns:xlink="http://www.w3.org/1999/xlink" xlink:type="simple"><person-group><name name-style="western"><surname>Rybakova</surname><given-names>E</given-names></name><name name-style="western"><surname>Krylova</surname><given-names>E</given-names></name><name name-style="western"><surname>Mordukhovich</surname><given-names>V</given-names></name><name name-style="western"><surname>Galkin</surname><given-names>S</given-names></name><name name-style="western"><surname>Alalykina</surname><given-names>I</given-names></name><name name-style="western"><surname>Sanamyan</surname><given-names>N</given-names></name><name name-style="western"><surname>Nekhaev</surname><given-names>I</given-names></name><name name-style="western"><surname>Vinogradov</surname><given-names>G</given-names></name><name name-style="western"><surname>Shilov</surname><given-names>V</given-names></name><name name-style="western"><surname>Pakhnevich</surname><given-names>A</given-names></name><name name-style="western"><surname>Gebruk</surname><given-names>A</given-names></name><name name-style="western"><surname>Adrianov</surname><given-names>A</given-names></name></person-group> (<year>2023</year>) Mega-and macrofauna of the hydrothermally active submarine Piip Volcano (the southwestern Bering Sea). Deep-sea Research, Part II, Topical Studies in Oceanography 208: e105268. <ext-link xlink:href="10.1016/j.dsr2.2023.105268" ext-link-type="doi" xlink:type="simple">https://doi.org/10.1016/j.dsr2.2023.105268</ext-link></mixed-citation></ref><ref id="B26"><mixed-citation xmlns:xlink="http://www.w3.org/1999/xlink" xlink:type="simple"><person-group><name name-style="western"><surname>Linse</surname><given-names>K</given-names></name><name name-style="western"><surname>Nye</surname><given-names>V</given-names></name><name name-style="western"><surname>Copley</surname><given-names>JT</given-names></name><name name-style="western"><surname>Chen</surname><given-names>C</given-names></name></person-group> (<year>2019</year>) <article-title>On the systematics and ecology of two new species of <italic><tp:taxon-name><tp:taxon-name-part taxon-name-part-type="genus">Provanna</tp:taxon-name-part></tp:taxon-name></italic> (<tp:taxon-name><tp:taxon-name-part taxon-name-part-type="class">Gastropoda</tp:taxon-name-part></tp:taxon-name>: <tp:taxon-name><tp:taxon-name-part taxon-name-part-type="family">Provannidae</tp:taxon-name-part></tp:taxon-name>) from deep-sea hydrothermal vents in the Caribbean Sea and Southern Ocean.</article-title><source>The Journal of Molluscan Studies</source><volume>85</volume>(<issue>4</issue>): <fpage>425</fpage>–<lpage>438</lpage>. <ext-link xlink:href="10.1093/mollus/eyz024" ext-link-type="doi" xlink:type="simple">https://doi.org/10.1093/mollus/eyz024</ext-link></mixed-citation></ref><ref id="B61"><mixed-citation xmlns:xlink="http://www.w3.org/1999/xlink" xlink:type="simple"><person-group><name name-style="western"><surname>Warén</surname><given-names>A</given-names></name><name name-style="western"><surname>Bouchet</surname><given-names>P</given-names></name></person-group> (<year>1993</year>) <article-title>New records, species, genera, and a new family of gastropods from hydrothermal vents and hydrocarbon seeps.</article-title><source>Zoologica Scripta</source><volume>22</volume>(<issue>1</issue>): <fpage>1</fpage>–<lpage>90</lpage>. <ext-link xlink:href="10.1111/j.1463-6409.1993.tb00342.x" ext-link-type="doi" xlink:type="simple">https://doi.org/10.1111/j.1463-6409.1993.tb00342.x</ext-link></mixed-citation></ref><ref id="B62"><mixed-citation xmlns:xlink="http://www.w3.org/1999/xlink" xlink:type="simple"><person-group><name name-style="western"><surname>Warén</surname><given-names>A</given-names></name><name name-style="western"><surname>Bouchet</surname><given-names>P</given-names></name></person-group> (<year>2009</year>) <article-title>New gastropods from deep-sea hydrocarbon seeps off West Africa.</article-title><source>Deep-sea Research, Part II, Topical Studies in Oceanography</source><volume>56</volume>(<issue>23</issue>): <fpage>2326</fpage>–<lpage>2349</lpage>. <ext-link xlink:href="10.1016/j.dsr2.2009.04.013" ext-link-type="doi" xlink:type="simple">https://doi.org/10.1016/j.dsr2.2009.04.013</ext-link></mixed-citation></ref><ref id="B7"><mixed-citation xmlns:xlink="http://www.w3.org/1999/xlink" xlink:type="simple"><person-group><name name-style="western"><surname>Chen</surname><given-names>C</given-names></name><name name-style="western"><surname>Watanabe</surname><given-names>HK</given-names></name><name name-style="western"><surname>Ohara</surname><given-names>Y</given-names></name></person-group> (<year>2018</year>) <article-title>A very deep <italic><tp:taxon-name><tp:taxon-name-part taxon-name-part-type="genus">Provanna</tp:taxon-name-part></tp:taxon-name></italic> (<tp:taxon-name><tp:taxon-name-part taxon-name-part-type="class">Gastropoda</tp:taxon-name-part></tp:taxon-name>: <tp:taxon-name><tp:taxon-name-part taxon-name-part-type="superfamily">Abyssochrysoidea</tp:taxon-name-part></tp:taxon-name>) discovered from the Shinkai seep field, southern Mariana Forearc.</article-title><source>Journal of the Marine Biological Association of the United Kingdom</source><volume>98</volume>(<issue>3</issue>): <fpage>439</fpage>–<lpage>447</lpage>. <ext-link xlink:href="10.1017/S0025315416001648" ext-link-type="doi" xlink:type="simple">https://doi.org/10.1017/S0025315416001648</ext-link></mixed-citation></ref><ref id="B45"><mixed-citation xmlns:xlink="http://www.w3.org/1999/xlink" xlink:type="simple"><person-group><name name-style="western"><surname>Sasaki</surname><given-names>T</given-names></name><name name-style="western"><surname>Ogura</surname><given-names>T</given-names></name><name name-style="western"><surname>Watanabe</surname><given-names>HK</given-names></name><name name-style="western"><surname>Fujikura</surname><given-names>K</given-names></name></person-group> (<year>2016</year>) <article-title>Four new species of <italic><tp:taxon-name><tp:taxon-name-part taxon-name-part-type="genus">Provanna</tp:taxon-name-part></tp:taxon-name></italic> (<tp:taxon-name><tp:taxon-name-part taxon-name-part-type="class">Gastropoda</tp:taxon-name-part></tp:taxon-name>: <tp:taxon-name><tp:taxon-name-part taxon-name-part-type="family">Provannidae</tp:taxon-name-part></tp:taxon-name>) from vents and a seep off Nansei-shoto area, southwestern Japan.</article-title><source>Venus</source><volume>74</volume>: <fpage>1</fpage>–<lpage>7</lpage>. <ext-link xlink:href="10.18941/venus.74.1-2_1" ext-link-type="doi" xlink:type="simple">https://doi.org/10.18941/venus.74.1-2_1</ext-link></mixed-citation></ref><ref id="B27"><mixed-citation xmlns:xlink="http://www.w3.org/1999/xlink" xlink:type="simple"><person-group><name name-style="western"><surname>Miyazaki</surname><given-names>J</given-names></name><name name-style="western"><surname>Kawagucci</surname><given-names>S</given-names></name><name name-style="western"><surname>Makabe</surname><given-names>A</given-names></name><name name-style="western"><surname>Takahashi</surname><given-names>A</given-names></name><name name-style="western"><surname>Kitada</surname><given-names>K</given-names></name><name name-style="western"><surname>Torimoto</surname><given-names>J</given-names></name><name name-style="western"><surname>Matsui</surname><given-names>Y</given-names></name><name name-style="western"><surname>Tasumi</surname><given-names>E</given-names></name><name name-style="western"><surname>Shibuya</surname><given-names>T</given-names></name><name name-style="western"><surname>Nakamura</surname><given-names>K</given-names></name><name name-style="western"><surname>Horai</surname><given-names>S</given-names></name><name name-style="western"><surname>Sato</surname><given-names>S</given-names></name><name name-style="western"><surname>Ishibashi</surname><given-names>J</given-names></name><name name-style="western"><surname>Kanzaki</surname><given-names>H</given-names></name><name name-style="western"><surname>Nakagawa</surname><given-names>S</given-names></name><name name-style="western"><surname>Hirai</surname><given-names>M</given-names></name><name name-style="western"><surname>Takaki</surname><given-names>Y</given-names></name><name name-style="western"><surname>Okino</surname><given-names>K</given-names></name><name name-style="western"><surname>Watanabe</surname><given-names>HK</given-names></name><name name-style="western"><surname>Kumagai</surname><given-names>H</given-names></name><name name-style="western"><surname>Chen</surname><given-names>C</given-names></name></person-group> (<year>2017</year>) Deepest and hottest hydrothermal activity in the Okinawa Trough: The Yokosuka site at Yaeyama Knoll. Royal Society Open Science 4(12): e171570. <ext-link xlink:href="10.1098/rsos.171570" ext-link-type="doi" xlink:type="simple">https://doi.org/10.1098/rsos.171570</ext-link></mixed-citation></ref><ref id="B40"><mixed-citation xmlns:xlink="http://www.w3.org/1999/xlink" xlink:type="simple"><person-group><name name-style="western"><surname>Poitrimol</surname><given-names>C</given-names></name><name name-style="western"><surname>Thiébaut</surname><given-names>É</given-names></name><name name-style="western"><surname>Daguin-Thiébaut</surname><given-names>C</given-names></name><name name-style="western"><surname>Le Port</surname><given-names>AS</given-names></name><name name-style="western"><surname>Ballenghien</surname><given-names>M</given-names></name><name name-style="western"><surname>Tran Lu</surname><given-names>YA</given-names></name><name name-style="western"><surname>Jollivet</surname><given-names>D</given-names></name><name name-style="western"><surname>Hourdez</surname><given-names>S</given-names></name><name name-style="western"><surname>Matabos</surname><given-names>M</given-names></name></person-group> (<year>2022</year>) Contrasted phylogeographic patterns of hydrothermal vent gastropods along South West Pacific: Woodlark Basin, a possible contact zone and/or stepping-stone. PLOS ONE 17(10): e0275638. <ext-link xlink:href="10.1371/journal.pone.0275638" ext-link-type="doi" xlink:type="simple">https://doi.org/10.1371/journal.pone.0275638</ext-link></mixed-citation></ref><ref id="B18"><mixed-citation xmlns:xlink="http://www.w3.org/1999/xlink" xlink:type="simple"><person-group><name name-style="western"><surname>He</surname><given-names>X</given-names></name><name name-style="western"><surname>Xu</surname><given-names>T</given-names></name><name name-style="western"><surname>Chen</surname><given-names>C</given-names></name><name name-style="western"><surname>Liu</surname><given-names>X</given-names></name><name name-style="western"><surname>Li</surname><given-names>YX</given-names></name><name name-style="western"><surname>Zhong</surname><given-names>Z</given-names></name><name name-style="western"><surname>Gu</surname><given-names>X</given-names></name><name name-style="western"><surname>Lin</surname><given-names>YT</given-names></name><name name-style="western"><surname>Lan</surname><given-names>Y</given-names></name><name name-style="western"><surname>Yan</surname><given-names>G</given-names></name><name name-style="western"><surname>Sun</surname><given-names>Y</given-names></name><name name-style="western"><surname>Qiu</surname><given-names>J-W</given-names></name><name name-style="western"><surname>Qian</surname><given-names>P-Y</given-names></name><name name-style="western"><surname>Sun</surname><given-names>J</given-names></name></person-group> (<year>2023</year>) Same (sea) bed different dreams: Biological community structure of the Haima seep reveals distinct biogeographic affinities. The Innovation Geoscience 1(2): e100019. <ext-link xlink:href="10.59717/j.xinn-geo.2023.100019" ext-link-type="doi" xlink:type="simple">https://doi.org/10.59717/j.xinn-geo.2023.100019</ext-link></mixed-citation></ref><ref id="B9"><mixed-citation xmlns:xlink="http://www.w3.org/1999/xlink" xlink:type="simple"><person-group><name name-style="western"><surname>Chen</surname><given-names>C</given-names></name><name name-style="western"><surname>Watanabe</surname><given-names>HK</given-names></name></person-group> (<year>2022</year>) <article-title>A new provannid snail (<tp:taxon-name><tp:taxon-name-part taxon-name-part-type="class">Gastropoda</tp:taxon-name-part></tp:taxon-name>, <tp:taxon-name><tp:taxon-name-part taxon-name-part-type="superfamily">Abyssochrysoidea</tp:taxon-name-part></tp:taxon-name>) discovered from Northwest Eifuku Volcano, Mariana Arc.</article-title><source>ZooKeys</source><volume>1112</volume>: <fpage>123</fpage>–<lpage>137</lpage>. <ext-link xlink:href="10.3897/zookeys.1112.85950" ext-link-type="doi" xlink:type="simple">https://doi.org/10.3897/zookeys.1112.85950</ext-link></mixed-citation></ref><ref id="B8"><mixed-citation xmlns:xlink="http://www.w3.org/1999/xlink" xlink:type="simple"><person-group><name name-style="western"><surname>Chen</surname><given-names>C</given-names></name><name name-style="western"><surname>Watanabe</surname><given-names>HK</given-names></name><name name-style="western"><surname>Sasaki</surname><given-names>T</given-names></name></person-group> (<year>2019</year>) Four new deep-sea provannid snails (<tp:taxon-name><tp:taxon-name-part taxon-name-part-type="class">Gastropoda</tp:taxon-name-part></tp:taxon-name>: <tp:taxon-name><tp:taxon-name-part taxon-name-part-type="superfamily">Abyssochrysoidea</tp:taxon-name-part></tp:taxon-name>) discovered from hydrocarbon seep and hydrothermal vents in Japan. Royal Society Open Science 6(7): e190393. <ext-link xlink:href="10.1098/rsos.190393" ext-link-type="doi" xlink:type="simple">https://doi.org/10.1098/rsos.190393</ext-link></mixed-citation></ref><ref id="B59"><mixed-citation xmlns:xlink="http://www.w3.org/1999/xlink" xlink:type="simple"><person-group><name name-style="western"><surname>Warén</surname><given-names>A</given-names></name><name name-style="western"><surname>Bouchet</surname><given-names>P</given-names></name></person-group> (<year>1986</year>) <article-title>Four new species of <italic><tp:taxon-name><tp:taxon-name-part taxon-name-part-type="genus">Provanna</tp:taxon-name-part></tp:taxon-name></italic> Dall (<tp:taxon-name><tp:taxon-name-part taxon-name-part-type="subclass">Prosobranchia</tp:taxon-name-part></tp:taxon-name>, <tp:taxon-name><tp:taxon-name-part taxon-name-part-type="superfamily">Cerithiacea</tp:taxon-name-part></tp:taxon-name>?) from East Pacific hydrothermal sites.</article-title><source>Zoologica Scripta</source><volume>15</volume>(<issue>2</issue>): <fpage>157</fpage>–<lpage>164</lpage>. <ext-link xlink:href="10.1111/j.1463-6409.1986.tb00218.x" ext-link-type="doi" xlink:type="simple">https://doi.org/10.1111/j.1463-6409.1986.tb00218.x</ext-link></mixed-citation></ref><ref id="B39"><mixed-citation xmlns:xlink="http://www.w3.org/1999/xlink" xlink:type="simple"><person-group><name name-style="western"><surname>Okutani</surname><given-names>T</given-names></name><name name-style="western"><surname>Tsuchida</surname><given-names>E</given-names></name><name name-style="western"><surname>Fujikura</surname><given-names>K</given-names></name></person-group> (<year>1992</year>) <article-title>Five bathyal gastropods living within or near the <italic><tp:taxon-name><tp:taxon-name-part taxon-name-part-type="genus">Calyptogena</tp:taxon-name-part></tp:taxon-name></italic>-community of the Hatsushima Islet, Sagami Bay.</article-title><source>Venus</source><volume>51</volume>(<issue>3</issue>): <fpage>137</fpage>–<lpage>148</lpage>. <ext-link xlink:href="10.18941/venusjjm.51.3_137" ext-link-type="doi" xlink:type="simple">https://doi.org/10.18941/venusjjm.51.3_137</ext-link></mixed-citation></ref><ref id="B16"><mixed-citation xmlns:xlink="http://www.w3.org/1999/xlink" xlink:type="simple"><person-group><name name-style="western"><surname>Fujikura</surname><given-names>K</given-names></name><name name-style="western"><surname>Hashimoto</surname><given-names>J</given-names></name><name name-style="western"><surname>Okutani</surname><given-names>T</given-names></name></person-group> (<year>2002</year>) <article-title>Estimated population densities of megafauna in two chemosynthesis based communities: A cold seep in Sagami Bay and a hydrothermal vent in the Okinawa Trough.</article-title><source>Benthos Research</source><volume>57</volume>(<issue>1</issue>): <fpage>21</fpage>–<lpage>30</lpage>. <ext-link xlink:href="10.5179/benthos1996.57.1_21" ext-link-type="doi" xlink:type="simple">https://doi.org/10.5179/benthos1996.57.1_21</ext-link></mixed-citation></ref><ref id="B50"><mixed-citation xmlns:xlink="http://www.w3.org/1999/xlink" xlink:type="simple"><person-group><name name-style="western"><surname>Smith</surname><given-names>CR</given-names></name><name name-style="western"><surname>Baco</surname><given-names>AR</given-names></name></person-group> (<year>2003</year>) <article-title>Ecology of whale falls at the deep-sea floor.</article-title><source>Oceanography and Marine Biology – an Annual Review</source><volume>41</volume>: <fpage>311</fpage>–<lpage>354</lpage>. <ext-link xlink:href="https://www.funeralnatural.net/sites/default/files/articulo/archivo/smith_baco_2003.pdf" ext-link-type="uri" xlink:type="simple">https://www.funeralnatural.net/sites/default/files/articulo/archivo/smith_baco_2003.pdf</ext-link></mixed-citation></ref><ref id="B36"><mixed-citation xmlns:xlink="http://www.w3.org/1999/xlink" xlink:type="simple"><person-group><name name-style="western"><surname>Okutani</surname><given-names>T</given-names></name></person-group> (<year>1990</year>) <article-title>Two new species of <italic><tp:taxon-name><tp:taxon-name-part taxon-name-part-type="genus">Provanna</tp:taxon-name-part></tp:taxon-name></italic> (<tp:taxon-name><tp:taxon-name-part taxon-name-part-type="class">Gastropoda</tp:taxon-name-part></tp:taxon-name>: <tp:taxon-name><tp:taxon-name-part taxon-name-part-type="superfamily">Cerithiacea</tp:taxon-name-part></tp:taxon-name>) from “snail pit” in the hydrothermal vent site at the Mariana Back-Arc Basin.</article-title><source>Venus</source><volume>49</volume>(<issue>1</issue>): <fpage>19</fpage>–<lpage>24</lpage>. <ext-link xlink:href="10.18941/venusjjm.49.1_19" ext-link-type="doi" xlink:type="simple">https://doi.org/10.18941/venusjjm.49.1_19</ext-link> [Japanese Journal of Malacology]</mixed-citation></ref><ref id="B58"><mixed-citation xmlns:xlink="http://www.w3.org/1999/xlink" xlink:type="simple"><person-group><name name-style="western"><surname>Wang</surname><given-names>X</given-names></name><name name-style="western"><surname>Li</surname><given-names>C</given-names></name><name name-style="western"><surname>Wang</surname><given-names>M</given-names></name><name name-style="western"><surname>Zheng</surname><given-names>P</given-names></name></person-group> (<year>2018</year>) Stable isotope signatures and nutritional sources of some dominant species from the PACManus hydrothermal area and the Desmos caldera. PLoS ONE 13(12): e0208887. <ext-link xlink:href="10.1371/journal.pone.0208887" ext-link-type="doi" xlink:type="simple">https://doi.org/10.1371/journal.pone.0208887</ext-link></mixed-citation></ref><ref id="B6"><mixed-citation xmlns:xlink="http://www.w3.org/1999/xlink" xlink:type="simple"><person-group><name name-style="western"><surname>Chen</surname><given-names>C</given-names></name><name name-style="western"><surname>Nomaki</surname><given-names>H</given-names></name></person-group> (<year>2021</year>) Noteworthy observations and records of rare bathyal gastropods from unusual habitats in Sagami Bay, Japan. Marine Biodiversity 51(4): e66. <ext-link xlink:href="10.1007/s12526-021-01212-w" ext-link-type="doi" xlink:type="simple">https://doi.org/10.1007/s12526-021-01212-w</ext-link></mixed-citation></ref><ref id="B64"><mixed-citation xmlns:xlink="http://www.w3.org/1999/xlink" xlink:type="simple"><person-group><name name-style="western"><surname>Xu</surname><given-names>T</given-names></name><name name-style="western"><surname>Sun</surname><given-names>J</given-names></name><name name-style="western"><surname>Chen</surname><given-names>C</given-names></name><name name-style="western"><surname>Qian</surname><given-names>PY</given-names></name><name name-style="western"><surname>Qiu</surname><given-names>JW</given-names></name></person-group> (<year>2016</year>) <article-title>The mitochondrial genome of the deep-sea snail <italic><tp:taxon-name><tp:taxon-name-part taxon-name-part-type="genus">Provanna</tp:taxon-name-part></tp:taxon-name></italic> sp. (<tp:taxon-name><tp:taxon-name-part taxon-name-part-type="class">Gastropoda</tp:taxon-name-part></tp:taxon-name>: <tp:taxon-name><tp:taxon-name-part taxon-name-part-type="family">Provannidae</tp:taxon-name-part></tp:taxon-name>).</article-title><source>Mitochondrial DNA, Part A, DNA Mapping, Sequencing, and Analysis</source><volume>27</volume>(<issue>6</issue>): <fpage>4026</fpage>–<lpage>4027</lpage>. <ext-link xlink:href="10.3109/19401736.2014.1003827" ext-link-type="doi" xlink:type="simple">https://doi.org/10.3109/19401736.2014.1003827</ext-link></mixed-citation></ref></ref-list></tp:taxon-treatment>
